# Supplementary material for: Covalent organic frameworks with high quantum efficiency in sacrificial photocatalytic hydrogen evolution
Source: Nat Commun. 2022 Apr 29;13:2357. doi: 10.1038/s41467-022-30035-x (PMC9054748; doi:10.1038/s41467-022-30035-x)
Supplement: Supplementary file 5 — Source Data [file 41467_2022_30035_MOESM5_ESM.xlsx]

## Sheet: Figure 1c
X-axis	Y-axis
Wavenumber (cm-1)	Transmittance
800.327	88.7696
801.291	88.3504
802.255	87.8504
803.22	87.2613
804.184	86.5819
805.148	85.8179
806.112	84.9816
807.077	84.091
808.041	83.1676
809.005	82.2351
809.969	81.3175
810.933	80.4376
811.898	79.6154
812.862	78.8675
813.826	78.2058
814.79	77.6367
815.755	77.1617
816.719	76.7775
817.683	76.478
818.648	76.2561
819.612	76.1066
820.576	76.0279
821.54	76.0235
822.505	76.1019
823.469	76.2745
824.433	76.5535
825.397	76.9481
826.362	77.4613
827.326	78.0877
828.29	78.8122
829.254	79.611
830.218	80.454
831.183	81.3091
832.147	82.1454
833.111	82.9379
834.076	83.6698
835.04	84.3333
836.004	84.9287
836.968	85.4627
837.933	85.9453
838.897	86.3868
839.861	86.7956
840.825	87.1771
841.79	87.5327
842.754	87.8612
843.718	88.1597
844.682	88.4256
845.646	88.6575
846.611	88.8561
847.575	89.0241
848.539	89.1655
849.504	89.2852
850.468	89.3882
851.432	89.4792
852.396	89.5625
853.361	89.6416
854.325	89.7196
855.289	89.7983
856.253	89.8782
857.217	89.9581
858.182	90.0358
859.146	90.1075
860.11	90.1691
861.074	90.2164
862.039	90.2456
863.003	90.2534
863.967	90.2375
864.932	90.1966
865.896	90.1305
866.86	90.0404
867.824	89.9293
868.788	89.8015
869.753	89.6622
870.717	89.5171
871.681	89.3713
872.645	89.2282
873.61	89.0897
874.574	88.9558
875.538	88.825
876.502	88.6948
877.467	88.5627
878.431	88.4264
879.395	88.2847
880.36	88.1381
881.324	87.9895
882.288	87.8439
883.252	87.7087
884.216	87.5929
885.181	87.5059
886.145	87.4562
887.109	87.4501
888.073	87.4903
889.038	87.576
890.002	87.7026
890.966	87.8632
891.93	88.0492
892.895	88.252
893.859	88.4638
894.823	88.6783
895.788	88.8909
896.752	89.0992
897.716	89.3025
898.68	89.5016
899.644	89.6984
900.609	89.8953
901.573	90.0943
902.537	90.2968
903.501	90.5028
904.466	90.7109
905.43	90.9189
906.394	91.1232
907.359	91.3205
908.323	91.5069
909.287	91.6787
910.251	91.832
911.216	91.9633
912.18	92.0689
913.144	92.1461
914.108	92.1933
915.072	92.2105
916.037	92.1996
917.001	92.1645
917.965	92.1105
918.929	92.0441
919.894	91.9726
920.858	91.9036
921.822	91.8443
922.786	91.8016
923.751	91.7807
924.715	91.785
925.679	91.8155
926.643	91.8705
927.608	91.9461
928.572	92.0365
929.536	92.1352
930.5	92.2355
931.465	92.3311
932.429	92.4167
933.393	92.4877
934.357	92.5406
935.322	92.5724
936.286	92.5812
937.25	92.5663
938.215	92.5277
939.179	92.4667
940.143	92.385
941.107	92.2849
942.071	92.1687
943.036	92.0384
944	91.8961
944.964	91.7437
945.928	91.5833
946.893	91.4169
947.857	91.2462
948.821	91.0721
949.785	90.8948
950.75	90.7136
951.714	90.5271
952.678	90.3335
953.643	90.1306
954.607	89.9165
955.571	89.6892
956.535	89.4467
957.499	89.1876
958.464	88.9107
959.428	88.6154
960.392	88.3023
961.356	87.9726
962.321	87.6285
963.285	87.2722
964.249	86.9059
965.213	86.5311
966.178	86.1487
967.142	85.7593
968.106	85.3632
969.07	84.9614
970.035	84.5553
970.999	84.147
971.963	83.7391
972.927	83.335
973.892	82.9381
974.856	82.5524
975.82	82.1817
976.784	81.8299
977.749	81.5007
978.713	81.1971
979.677	80.9212
980.641	80.6742
981.606	80.4563
982.57	80.2672
983.534	80.106
984.498	79.9721
985.463	79.8644
986.427	79.7824
987.391	79.7249
988.355	79.6909
989.32	79.6783
990.284	79.6848
991.248	79.7073
992.212	79.7417
993.177	79.7837
994.141	79.8282
995.105	79.8701
996.069	79.9042
997.034	79.9267
997.998	79.9352
998.962	79.9303
999.926	79.9157
1000.89	79.8986
1001.86	79.8889
1002.82	79.8988
1003.78	79.9408
1004.75	80.0273
1005.71	80.1681
1006.68	80.37
1007.64	80.6354
1008.61	80.9618
1009.57	81.3419
1010.53	81.7633
1011.5	82.2096
1012.46	82.6617
1013.43	83.0993
1014.39	83.5027
1015.35	83.8543
1016.32	84.1401
1017.28	84.3498
1018.25	84.4775
1019.21	84.5213
1020.18	84.4831
1021.14	84.3682
1022.1	84.1856
1023.07	83.9475
1024.03	83.6688
1025	83.3667
1025.96	83.06
1026.92	82.7671
1027.89	82.506
1028.85	82.2918
1029.82	82.1364
1030.78	82.047
1031.75	82.0255
1032.71	82.0679
1033.67	82.1643
1034.64	82.3001
1035.6	82.457
1036.57	82.6149
1037.53	82.7543
1038.5	82.8581
1039.46	82.9132
1040.42	82.9117
1041.39	82.8505
1042.35	82.7317
1043.32	82.561
1044.28	82.3478
1045.25	82.1035
1046.21	81.8409
1047.17	81.5731
1048.14	81.3129
1049.1	81.0714
1050.07	80.8578
1051.03	80.6787
1052	80.5376
1052.96	80.4357
1053.92	80.3707
1054.89	80.3381
1055.85	80.3306
1056.82	80.3391
1057.78	80.3531
1058.75	80.3618
1059.71	80.3552
1060.67	80.3252
1061.64	80.2664
1062.6	80.1764
1063.57	80.0554
1064.53	79.9062
1065.49	79.7327
1066.46	79.5398
1067.42	79.3322
1068.39	79.1144
1069.35	78.8905
1070.32	78.6633
1071.28	78.4351
1072.24	78.2065
1073.21	77.9773
1074.17	77.7458
1075.14	77.5097
1076.1	77.2659
1077.07	77.0108
1078.03	76.7409
1078.99	76.4527
1079.96	76.1431
1080.92	75.8105
1081.89	75.4554
1082.85	75.0817
1083.82	74.6973
1084.78	74.3145
1085.74	73.9495
1086.71	73.6209
1087.67	73.3476
1088.64	73.1468
1089.6	73.0315
1090.57	73.0088
1091.53	73.0788
1092.49	73.2343
1093.46	73.4617
1094.42	73.7418
1095.39	74.0525
1096.35	74.3709
1097.32	74.6755
1098.28	74.949
1099.24	75.1792
1100.21	75.3594
1101.17	75.4884
1102.14	75.5692
1103.1	75.6068
1104.07	75.6076
1105.03	75.5776
1105.99	75.5219
1106.96	75.4449
1107.92	75.3501
1108.89	75.2407
1109.85	75.1194
1110.82	74.9894
1111.78	74.8538
1112.74	74.7165
1113.71	74.5821
1114.67	74.456
1115.64	74.3437
1116.6	74.2511
1117.57	74.183
1118.53	74.1428
1119.49	74.132
1120.46	74.1492
1121.42	74.1911
1122.39	74.2525
1123.35	74.3272
1124.31	74.4085
1125.28	74.4908
1126.24	74.5696
1127.21	74.6423
1128.17	74.708
1129.14	74.7682
1130.1	74.8256
1131.06	74.8837
1132.03	74.9461
1132.99	75.0151
1133.96	75.0914
1134.92	75.1734
1135.88	75.2573
1136.85	75.3378
1137.81	75.4084
1138.78	75.4627
1139.74	75.495
1140.71	75.5007
1141.67	75.4769
1142.63	75.4217
1143.6	75.3353
1144.56	75.2188
1145.53	75.0749
1146.49	74.9071
1147.46	74.7195
1148.42	74.5165
1149.38	74.302
1150.35	74.0794
1151.31	73.8512
1152.28	73.6193
1153.24	73.3847
1154.21	73.1479
1155.17	72.9087
1156.13	72.6666
1157.1	72.4206
1158.06	72.1693
1159.03	71.9117
1159.99	71.647
1160.96	71.3751
1161.92	71.0968
1162.88	70.8135
1163.85	70.5272
1164.81	70.2401
1165.78	69.9542
1166.74	69.6714
1167.71	69.3932
1168.67	69.1211
1169.63	68.8561
1170.6	68.5986
1171.56	68.3484
1172.53	68.1041
1173.49	67.8629
1174.45	67.6212
1175.42	67.3747
1176.38	67.1192
1177.35	66.8514
1178.31	66.5695
1179.28	66.2734
1180.24	65.965
1181.2	65.6477
1182.17	65.3261
1183.13	65.0055
1184.1	64.6907
1185.06	64.3859
1186.03	64.0938
1186.99	63.8151
1187.95	63.5485
1188.92	63.291
1189.88	63.0379
1190.85	62.7836
1191.81	62.522
1192.78	62.247
1193.74	61.9526
1194.7	61.6331
1195.67	61.2834
1196.63	60.8986
1197.6	60.4747
1198.56	60.0085
1199.53	59.4982
1200.49	58.9432
1201.45	58.3442
1202.42	57.7031
1203.38	57.0228
1204.35	56.3069
1205.31	55.5596
1206.28	54.7853
1207.24	53.9888
1208.2	53.1746
1209.17	52.3472
1210.13	51.5105
1211.1	50.6677
1212.06	49.8214
1213.03	48.9741
1213.99	48.1274
1214.95	47.2833
1215.92	46.4434
1216.88	45.6093
1217.85	44.7829
1218.81	43.966
1219.78	43.1611
1220.74	42.3707
1221.7	41.5983
1222.67	40.8477
1223.63	40.1228
1224.6	39.4281
1225.56	38.7678
1226.53	38.1458
1227.49	37.566
1228.45	37.0317
1229.42	36.5456
1230.38	36.1099
1231.35	35.7261
1232.31	35.3947
1233.28	35.1156
1234.24	34.888
1235.2	34.7107
1236.17	34.5822
1237.13	34.5007
1238.1	34.4643
1239.06	34.4711
1240.02	34.5193
1240.99	34.6074
1241.95	34.7341
1242.92	34.8984
1243.88	35.0991
1244.85	35.3349
1245.81	35.6039
1246.77	35.9029
1247.74	36.2277
1248.7	36.5727
1249.67	36.9313
1250.63	37.2957
1251.6	37.6576
1252.56	38.0087
1253.52	38.3416
1254.49	38.6501
1255.45	38.9303
1256.42	39.1806
1257.38	39.4017
1258.35	39.596
1259.31	39.7674
1260.27	39.92
1261.24	40.0576
1262.2	40.1832
1263.17	40.2987
1264.13	40.4049
1265.1	40.5017
1266.06	40.5888
1267.02	40.6657
1267.99	40.7328
1268.95	40.7912
1269.92	40.843
1270.88	40.8914
1271.85	40.9405
1272.81	40.9949
1273.77	41.0595
1274.74	41.1391
1275.7	41.2383
1276.67	41.3611
1277.63	41.5115
1278.59	41.6927
1279.56	41.9079
1280.52	42.1598
1281.49	42.4504
1282.45	42.7813
1283.42	43.1527
1284.38	43.5637
1285.34	44.0122
1286.31	44.4948
1287.27	45.0074
1288.24	45.5444
1289.2	46.0999
1290.16	46.6672
1291.13	47.2394
1292.09	47.81
1293.06	48.373
1294.02	48.9242
1294.99	49.4607
1295.95	49.9816
1296.91	50.4879
1297.88	50.982
1298.84	51.4672
1299.81	51.9474
1300.77	52.4265
1301.74	52.908
1302.7	53.3944
1303.66	53.8869
1304.63	54.3852
1305.59	54.8873
1306.56	55.39
1307.52	55.8893
1308.49	56.3808
1309.45	56.8599
1310.41	57.3228
1311.38	57.7663
1312.34	58.1878
1313.31	58.5859
1314.27	58.9598
1315.24	59.3094
1316.2	59.6356
1317.16	59.9396
1318.13	60.2223
1319.09	60.4849
1320.06	60.728
1321.02	60.9524
1321.99	61.1595
1322.95	61.3524
1323.91	61.5363
1324.88	61.7183
1325.84	61.9076
1326.81	62.1138
1327.77	62.346
1328.73	62.6114
1329.7	62.9143
1330.66	63.2559
1331.63	63.6337
1332.59	64.0426
1333.56	64.4753
1334.52	64.9231
1335.48	65.3771
1336.45	65.8291
1337.41	66.2725
1338.38	66.7025
1339.34	67.1166
1340.31	67.5144
1341.27	67.8966
1342.23	68.2647
1343.2	68.6201
1344.16	68.9644
1345.13	69.2985
1346.09	69.6236
1347.06	69.9409
1348.02	70.2521
1348.98	70.5589
1349.95	70.863
1350.91	71.1658
1351.88	71.4678
1352.84	71.7695
1353.81	72.0705
1354.77	72.3702
1355.73	72.6674
1356.7	72.9599
1357.66	73.2445
1358.63	73.517
1359.59	73.7724
1360.56	74.006
1361.52	74.2144
1362.48	74.3958
1363.45	74.5499
1364.41	74.678
1365.38	74.7815
1366.34	74.8621
1367.31	74.9207
1368.27	74.9579
1369.23	74.9739
1370.2	74.9685
1371.16	74.9417
1372.13	74.8933
1373.09	74.823
1374.06	74.731
1375.02	74.6181
1375.98	74.4863
1376.95	74.3388
1377.91	74.1804
1378.88	74.0176
1379.84	73.8578
1380.81	73.7091
1381.77	73.5799
1382.73	73.4784
1383.7	73.4118
1384.66	73.386
1385.63	73.4055
1386.59	73.4725
1387.55	73.5875
1388.52	73.7483
1389.48	73.9505
1390.45	74.187
1391.41	74.4486
1392.38	74.7247
1393.34	75.0047
1394.3	75.2782
1395.27	75.5356
1396.23	75.7676
1397.2	75.9651
1398.16	76.1197
1399.12	76.2238
1400.09	76.2718
1401.05	76.2604
1402.02	76.1882
1402.98	76.0545
1403.95	75.8589
1404.91	75.6006
1405.88	75.2792
1406.84	74.895
1407.8	74.4501
1408.77	73.9475
1409.73	73.3894
1410.7	72.776
1411.66	72.1026
1412.62	71.3602
1413.59	70.5375
1414.55	69.6263
1415.52	68.6252
1416.48	67.5429
1417.45	66.3967
1418.41	65.2106
1419.38	64.0107
1420.34	62.8229
1421.3	61.6701
1422.27	60.5706
1423.23	59.5372
1424.2	58.5759
1425.16	57.6862
1426.12	56.8621
1427.09	56.0937
1428.05	55.37
1429.02	54.6792
1429.98	54.0087
1430.95	53.3449
1431.91	52.6745
1432.87	51.9867
1433.84	51.2758
1434.8	50.5434
1435.77	49.7985
1436.73	49.057
1437.69	48.34
1438.66	47.6717
1439.62	47.077
1440.59	46.5797
1441.55	46.2004
1442.52	45.9543
1443.48	45.85
1444.44	45.8886
1445.41	46.0647
1446.37	46.368
1447.34	46.7856
1448.3	47.304
1449.27	47.9124
1450.23	48.6041
1451.19	49.3767
1452.16	50.2286
1453.12	51.1555
1454.09	52.1484
1455.05	53.1942
1456.02	54.2771
1456.98	55.3787
1457.94	56.4791
1458.91	57.5578
1459.87	58.5943
1460.84	59.5714
1461.8	60.4779
1462.77	61.3116
1463.73	62.079
1464.69	62.7904
1465.66	63.4535
1466.62	64.0686
1467.59	64.6281
1468.55	65.1196
1469.52	65.5305
1470.48	65.8513
1471.44	66.0785
1472.41	66.2131
1473.37	66.2594
1474.34	66.222
1475.3	66.1054
1476.27	65.9139
1477.23	65.653
1478.19	65.3294
1479.16	64.9493
1480.12	64.5159
1481.09	64.0249
1482.05	63.4636
1483.02	62.8132
1483.98	62.0565
1484.94	61.1862
1485.91	60.211
1486.87	59.1566
1487.84	58.0622
1488.8	56.9762
1489.77	55.9529
1490.73	55.0492
1491.69	54.3206
1492.66	53.8146
1493.62	53.563
1494.59	53.5761
1495.55	53.8413
1496.52	54.3275
1497.48	54.993
1498.44	55.7955
1499.41	56.6981
1500.37	57.6718
1501.34	58.6915
1502.3	59.7319
1503.26	60.7655
1504.23	61.7652
1505.19	62.7057
1506.16	63.5634
1507.12	64.3148
1508.09	64.936
1509.05	65.4055
1510.01	65.7075
1510.98	65.8376
1511.94	65.8049
1512.91	65.631
1513.87	65.3434
1514.84	64.9662
1515.8	64.5142
1516.76	63.994
1517.73	63.4095
1518.69	62.7662
1519.66	62.0733
1520.62	61.3419
1521.59	60.5836
1522.55	59.8075
1523.51	59.0194
1524.48	58.2206
1525.44	57.4089
1526.41	56.5791
1527.37	55.7243
1528.34	54.8379
1529.3	53.9158
1530.26	52.9582
1531.23	51.9703
1532.19	50.9603
1533.16	49.9353
1534.12	48.896
1535.09	47.8354
1536.05	46.7432
1537.01	45.614
1537.98	44.4537
1538.94	43.2802
1539.91	42.1195
1540.87	41.0008
1541.83	39.9519
1542.8	38.9955
1543.76	38.1479
1544.73	37.4168
1545.69	36.8015
1546.66	36.2922
1547.62	35.8713
1548.58	35.5178
1549.55	35.2118
1550.51	34.937
1551.48	34.6774
1552.44	34.4134
1553.4	34.122
1554.37	33.7832
1555.33	33.3866
1556.3	32.932
1557.26	32.4272
1558.23	31.8849
1559.19	31.32
1560.15	30.7483
1561.12	30.1849
1562.08	29.6434
1563.05	29.1338
1564.01	28.6598
1564.98	28.2176
1565.94	27.7974
1566.9	27.3894
1567.87	26.9896
1568.83	26.6016
1569.8	26.2343
1570.76	25.8983
1571.73	25.6026
1572.69	25.3517
1573.65	25.1452
1574.62	24.9782
1575.58	24.8438
1576.55	24.7358
1577.51	24.6501
1578.48	24.5839
1579.44	24.535
1580.4	24.5006
1581.37	24.4767
1582.33	24.4596
1583.3	24.4474
1584.26	24.4409
1585.23	24.443
1586.19	24.4583
1587.15	24.4908
1588.12	24.5432
1589.08	24.6169
1590.05	24.7123
1591.01	24.8299
1591.97	24.9711
1592.94	25.1382
1593.9	25.3332
1594.87	25.5568
1595.83	25.807
1596.8	26.0796
1597.76	26.3694
1598.72	26.6709
1599.69	26.9788
1600.65	27.287
1601.62	27.5879
1602.58	27.871
1603.55	28.1236
1604.51	28.3322
1605.47	28.4851
1606.44	28.5745
1607.4	28.5981
1608.37	28.5597
1609.33	28.4685
1610.3	28.3378
1611.26	28.1833
1612.22	28.0213
1613.19	27.8685
1614.15	27.7421
1615.12	27.6591
1616.08	27.6367
1617.05	27.69
1618.01	27.8306
1618.97	28.0654
1619.94	28.3955
1620.9	28.8177
1621.87	29.3255
1622.83	29.9108
1623.8	30.5628
1624.76	31.2685
1625.72	32.0117
1626.69	32.775
1627.65	33.5433
1628.62	34.3078
1629.58	35.0689
1630.55	35.8361
1631.51	36.6231
1632.47	37.442
1633.44	38.2978
1634.4	39.187
1635.37	40.099
1636.33	41.0203
1637.3	41.9381
1638.26	42.8437
1639.22	43.7349
1640.19	44.616
1641.15	45.4952
1642.12	46.3824
1643.08	47.287
1644.05	48.2161
1645.01	49.1739
1645.97	50.1624
1646.94	51.1833
1647.9	52.2364
1648.87	53.3161
1649.83	54.4106
1650.8	55.5038
1651.76	56.5805
1652.72	57.6303
1653.69	58.6471
1654.65	59.6261
1655.62	60.5613
1656.58	61.446
1657.54	62.2755
1658.51	63.0519
1659.47	63.7866
1660.44	64.498
1661.4	65.2049
1662.37	65.9195
1663.33	66.6463
1664.29	67.3836
1665.26	68.1274
1666.22	68.8726
1667.19	69.6163
1668.15	70.3584
1669.12	71.1016
1670.08	71.8495
1671.04	72.6041
1672.01	73.3629
1672.97	74.1195
1673.94	74.8654
1674.9	75.5925
1675.87	76.2964
1676.83	76.9775
1677.79	77.6405
1678.76	78.2912
1679.72	78.9332
1680.69	79.5658
1681.65	80.1851
1682.62	80.7861
1683.58	81.3648
1684.54	81.9186
1685.51	82.4458
1686.47	82.9451
1687.44	83.4155
1688.4	83.8566
1689.37	84.27
1690.33	84.6601
1691.29	85.0341
1692.26	85.3997
1693.22	85.7624
1694.19	86.124
1695.15	86.4825
1696.11	86.8327
1697.08	87.169
1698.04	87.4867
1699.01	87.7842
1699.97	88.0623
1700.93	88.3237
1701.9	88.5709
1702.86	88.805
1703.83	89.0256
1704.79	89.2327
1705.76	89.4281
1706.72	89.6152
1707.68	89.7982
1708.65	89.9805
1709.61	90.1628
1710.58	90.3434
1711.54	90.5186
1712.51	90.684
1713.47	90.8368
1714.43	90.9773
1715.4	91.1081
1716.36	91.2339
1717.33	91.3592
1718.29	91.4879
1719.26	91.6226
1720.22	91.7654
1721.18	91.9177
1722.15	92.0809
1723.11	92.2552
1724.08	92.4391
1725.04	92.629
1726.01	92.8195
1726.97	93.004
1727.93	93.176
1728.9	93.3303
1729.86	93.4636
1730.83	93.5764
1731.79	93.6717
1732.76	93.7541
1733.72	93.8285
1734.68	93.8997
1735.65	93.9721
1736.61	94.0502
1737.58	94.1388
1738.54	94.2418
1739.51	94.3617
1740.47	94.4975
1741.43	94.6458
1742.4	94.801
1743.36	94.9571
1744.33	95.1086
1745.29	95.2516
1746.26	95.3835
1747.22	95.503
1748.18	95.6095
1749.15	95.703
1750.11	95.7836
1751.08	95.8524
1752.04	95.9108
1753.01	95.9616
1753.97	96.0072
1754.93	96.0496
1755.9	96.0896
1756.86	96.1261
1757.83	96.1581
1758.79	96.1852
1759.76	96.2093
1760.72	96.2338
1761.68	96.2639
1762.65	96.3042
1763.61	96.3578
1764.58	96.425
1765.54	96.5025
1766.5	96.5844
1767.47	96.6642
1768.43	96.7363
1769.4	96.7977
1770.36	96.8476
1771.33	96.8873
1772.29	96.9188
1773.25	96.944
1774.22	96.9651
1775.18	96.9834
1776.15	97.0001
1777.11	97.0158
1778.08	97.0304
1779.04	97.0428
1780	97.052
1780.97	97.0576
1781.93	97.0605
1782.9	97.0635
1783.86	97.0699
1784.83	97.0827
1785.79	97.1039
1786.75	97.1336
1787.72	97.1699
1788.68	97.2098
1789.65	97.2499
1790.61	97.288
1791.58	97.3236
1792.54	97.3575
1793.5	97.3911
1794.47	97.4253
1795.43	97.4595
1796.4	97.4918
1797.36	97.5195
1798.33	97.5402
1799.29	97.5526
1800.25	97.557
1801.22	97.5549
1802.18	97.5485
1803.15	97.5397
1804.11	97.5303
1805.07	97.5212
1806.04	97.5133
1807	97.507
1807.97	97.5033
1808.93	97.5029
1809.9	97.5065
1810.86	97.5147
1811.82	97.5279
1812.79	97.5466
1813.75	97.571
1814.72	97.6016
1815.68	97.6383
1816.64	97.6804
1817.61	97.7263
1818.57	97.7735
1819.54	97.8188
1820.5	97.8586
1821.47	97.8898
1822.43	97.9098
1823.39	97.9173
1824.36	97.9119
1825.32	97.8939
1826.29	97.8645
1827.25	97.8254
1828.22	97.779
1829.18	97.729
1830.14	97.68
1831.11	97.637
1832.07	97.6047
1833.04	97.5866
1834	97.5841
1834.97	97.5968
1835.93	97.6225
1836.89	97.6576
1837.86	97.6978
1838.82	97.7385
1839.79	97.7753
1840.75	97.8042
1841.72	97.8224
1842.68	97.8282
1843.64	97.8214
1844.61	97.8036
1845.57	97.7776
1846.54	97.7472
1847.5	97.716
1848.47	97.6864
1849.43	97.6597
1850.39	97.6353
1851.36	97.612
1852.32	97.5882
1853.29	97.5634
1854.25	97.538
1855.21	97.5136
1856.18	97.4922
1857.14	97.4762
1858.11	97.4675
1859.07	97.4673
1860.04	97.4761
1861	97.4928
1861.96	97.5155
1862.93	97.541
1863.89	97.5652
1864.86	97.5839
1865.82	97.5935
1866.79	97.592
1867.75	97.5789
1868.71	97.5559
1869.68	97.5258
1870.64	97.4921
1871.61	97.458
1872.57	97.4253
1873.54	97.3947
1874.5	97.366
1875.46	97.3381
1876.43	97.3106
1877.39	97.2832
1878.36	97.2566
1879.32	97.2322
1880.29	97.2113
1881.25	97.1949
1882.21	97.1838
1883.18	97.1781
1884.14	97.1771
1885.11	97.1802
1886.07	97.186
1887.04	97.1931
1888	97.1996
1888.96	97.204
1889.93	97.205
1890.89	97.2016
1891.86	97.1935
1892.82	97.1807
1893.79	97.1633
1894.75	97.1414
1895.71	97.115
1896.68	97.0842
1897.64	97.0494
1898.61	97.0114
1899.57	96.9715
1900.54	96.9315
1901.5	96.8928
1902.46	96.8566
1903.43	96.8236
1904.39	96.7941
1905.36	96.7682
1906.32	96.7463
1907.29	96.7289
1908.25	96.7169
1909.21	96.7108
1910.18	96.7104
1911.14	96.7148
1912.11	96.7222
1913.07	96.7298
1914.04	96.7349
1915	96.7349
1915.96	96.7279
1916.93	96.7127
1917.89	96.689
1918.86	96.6572
1919.82	96.6183
1920.78	96.574
1921.75	96.5268
1922.71	96.479
1923.68	96.4336
1924.64	96.3926
1925.61	96.3576
1926.57	96.3293
1927.53	96.3076
1928.5	96.2923
1929.46	96.283
1930.43	96.2796
1931.39	96.2823
1932.36	96.2911
1933.32	96.3055
1934.28	96.3246
1935.25	96.3467
1936.21	96.3695
1937.18	96.3905
1938.14	96.4073
1939.11	96.4181
1940.07	96.4215
1941.03	96.4169
1942	96.4043
1942.96	96.3842
1943.93	96.3581
1944.89	96.3277
1945.86	96.2952
1946.82	96.2629
1947.78	96.2326
1948.75	96.2055
1949.71	96.1821
1950.68	96.1623
1951.64	96.1456
1952.6	96.1322
1953.57	96.1221
1954.53	96.1159
1955.5	96.1142
1956.46	96.1171
1957.43	96.1244
1958.39	96.1351
1959.35	96.1476
1960.32	96.1605
1961.28	96.1718
1962.25	96.1801
1963.21	96.1841
1964.17	96.1829
1965.14	96.1756
1966.1	96.1621
1967.07	96.1426
1968.03	96.1179
1969	96.0892
1969.96	96.0582
1970.92	96.0267
1971.89	95.996
1972.85	95.9669
1973.82	95.94
1974.78	95.9153
1975.75	95.8932
1976.71	95.8739
1977.67	95.8581
1978.64	95.8463
1979.6	95.8388
1980.57	95.8357
1981.53	95.8364
1982.5	95.84
1983.46	95.8452
1984.42	95.8507
1985.39	95.855
1986.35	95.8565
1987.32	95.8539
1988.28	95.8459
1989.25	95.8318
1990.21	95.8111
1991.17	95.7844
1992.14	95.7528
1993.1	95.7179
1994.07	95.6815
1995.03	95.6454
1996	95.6106
1996.96	95.5778
1997.92	95.5475
1998.89	95.5198
1999.85	95.4949
2000.82	95.4731
2001.78	95.4546
2002.74	95.4397
2003.71	95.4281
2004.67	95.4196
2005.64	95.4137
2006.6	95.4098
2007.57	95.4072
2008.53	95.4054
2009.49	95.4035
2010.46	95.4005
2011.42	95.3954
2012.39	95.387
2013.35	95.3742
2014.32	95.3566
2015.28	95.3342
2016.24	95.3077
2017.21	95.2782
2018.17	95.2469
2019.14	95.2149
2020.1	95.1833
2021.07	95.1529
2022.03	95.1243
2022.99	95.0983
2023.96	95.0752
2024.92	95.0554
2025.89	95.039
2026.85	95.0259
2027.82	95.0155
2028.78	95.0076
2029.74	95.0017
2030.71	94.9974
2031.67	94.9945
2032.64	94.9924
2033.6	94.9905
2034.57	94.988
2035.53	94.984
2036.49	94.9775
2037.46	94.9678
2038.42	94.9546
2039.39	94.9382
2040.35	94.9189
2041.32	94.8972
2042.28	94.8738
2043.24	94.8491
2044.21	94.8236
2045.17	94.7981
2046.14	94.7732
2047.1	94.7498
2048.07	94.7284
2049.03	94.7096
2049.99	94.6935
2050.96	94.68
2051.92	94.6688
2052.89	94.6598
2053.85	94.6527
2054.82	94.6475
2055.78	94.6437
2056.74	94.641
2057.71	94.6386
2058.67	94.6355
2059.64	94.6307
2060.6	94.6234
2061.56	94.6131
2062.53	94.5996
2063.49	94.5832
2064.46	94.5641
2065.42	94.5428
2066.39	94.5197
2067.35	94.4952
2068.31	94.47
2069.28	94.4448
2070.24	94.4203
2071.21	94.3971
2072.17	94.3758
2073.14	94.3565
2074.1	94.3394
2075.06	94.3243
2076.03	94.3114
2076.99	94.3007
2077.96	94.2922
2078.92	94.2859
2079.89	94.2817
2080.85	94.2788
2081.81	94.2766
2082.78	94.2741
2083.74	94.2705
2084.71	94.2653
2085.67	94.258
2086.64	94.2485
2087.6	94.2368
2088.56	94.2228
2089.53	94.2067
2090.49	94.1885
2091.46	94.1685
2092.42	94.1472
2093.39	94.1253
2094.35	94.1035
2095.31	94.0823
2096.28	94.0621
2097.24	94.0433
2098.21	94.0259
2099.17	94.0103
2100.14	93.9967
2101.1	93.9852
2102.06	93.9762
2103.03	93.9694
2103.99	93.9646
2104.96	93.961
2105.92	93.958
2106.88	93.9548
2107.85	93.9509
2108.81	93.9458
2109.78	93.9392
2110.74	93.9309
2111.71	93.9206
2112.67	93.9081
2113.63	93.8932
2114.6	93.8761
2115.56	93.857
2116.53	93.8364
2117.49	93.8149
2118.45	93.7931
2119.42	93.7715
2120.38	93.7503
2121.35	93.73
2122.31	93.7108
2123.28	93.6931
2124.24	93.6775
2125.2	93.6642
2126.17	93.6534
2127.13	93.645
2128.1	93.6386
2129.06	93.6336
2130.03	93.6295
2130.99	93.6258
2131.95	93.622
2132.92	93.6176
2133.88	93.6122
2134.85	93.6052
2135.81	93.5962
2136.78	93.5847
2137.74	93.5705
2138.7	93.5537
2139.67	93.5343
2140.63	93.5129
2141.6	93.4899
2142.56	93.4656
2143.53	93.4407
2144.49	93.4154
2145.45	93.3903
2146.42	93.3659
2147.38	93.3429
2148.35	93.3216
2149.31	93.3024
2150.28	93.2852
2151.24	93.2696
2152.2	93.2551
2153.17	93.2413
2154.13	93.2275
2155.1	93.2135
2156.06	93.1989
2157.03	93.1833
2157.99	93.1667
2158.95	93.1484
2159.92	93.1285
2160.88	93.1065
2161.85	93.0825
2162.81	93.0565
2163.78	93.0286
2164.74	92.999
2165.7	92.9678
2166.67	92.9352
2167.63	92.9016
2168.6	92.8676
2169.56	92.834
2170.53	92.8016
2171.49	92.7713
2172.45	92.7439
2173.42	92.7195
2174.38	92.6984
2175.35	92.6802
2176.31	92.6645
2177.27	92.6507
2178.24	92.6381
2179.2	92.6257
2180.17	92.6128
2181.13	92.5982
2182.1	92.581
2183.06	92.56
2184.02	92.5346
2184.99	92.504
2185.95	92.4679
2186.92	92.4259
2187.88	92.3778
2188.84	92.3237
2189.81	92.2632
2190.77	92.1963
2191.74	92.1227
2192.7	92.0422
2193.67	91.9541
2194.63	91.8573
2195.59	91.7499
2196.56	91.6288
2197.52	91.4894
2198.49	91.3258
2199.45	91.1302
2200.42	90.8936
2201.38	90.6064
2202.34	90.26
2203.31	89.8479
2204.27	89.3683
2205.24	88.8256
2206.2	88.2315
2207.17	87.6048
2208.13	86.9699
2209.09	86.3538
2210.06	85.7826
2211.02	85.2777
2211.99	84.8536
2212.95	84.5159
2213.92	84.2612
2214.88	84.0789
2215.84	83.9533
2216.81	83.8671
2217.77	83.8046
2218.74	83.7542
2219.7	83.7106
2220.67	83.6745
2221.63	83.6522
2222.59	83.6531
2223.56	83.6883
2224.52	83.7678
2225.49	83.899
2226.45	84.0862
2227.41	84.3303
2228.38	84.6292
2229.34	84.9791
2230.31	85.3747
2231.27	85.8104
2232.24	86.28
2233.2	86.7772
2234.16	87.295
2235.13	87.8256
2236.09	88.3603
2237.06	88.8899
2238.02	89.4046
2238.99	89.8948
2239.95	90.3521
2240.91	90.7695
2241.88	91.1424
2242.84	91.4686
2243.81	91.7484
2244.77	91.9842
2245.74	92.1803
2246.7	92.3419
2247.66	92.4746
2248.63	92.5837
2249.59	92.6736
2250.56	92.7478
2251.52	92.8087
2252.49	92.8579
2253.45	92.8968
2254.41	92.9261
2255.38	92.9467
2256.34	92.9593
2257.31	92.9645
2258.27	92.9626
2259.24	92.9543
2260.2	92.9399
2261.16	92.9203
2262.13	92.8963
2263.09	92.8692
2264.06	92.8402
2265.02	92.8105
2265.99	92.7813
2266.95	92.7532
2267.91	92.7271
2268.88	92.7034
2269.84	92.6824
2270.81	92.6645
2271.77	92.6497
2272.74	92.6378
2273.7	92.6281
2274.66	92.62
2275.63	92.6128
2276.59	92.6057
2277.56	92.5983
2278.52	92.5902
2279.49	92.581
2280.45	92.5703
2281.41	92.5577
2282.38	92.5427
2283.34	92.5248
2284.31	92.5038
2285.27	92.4798
2286.24	92.4533
2287.2	92.4248
2288.16	92.3953
2289.13	92.3655
2290.09	92.3365
2291.06	92.3089
2292.02	92.2835
2292.98	92.2611
2293.95	92.2423
2294.91	92.2275
2295.88	92.217
2296.84	92.2105
2297.81	92.2075
2298.77	92.2074
2299.73	92.2096
2300.7	92.2133
2301.66	92.2178
2302.63	92.2224
2303.59	92.2263
2304.55	92.2284
2305.52	92.2277
2306.48	92.2231
2307.45	92.2141
2308.41	92.201
2309.38	92.1846
2310.34	92.1662
2311.3	92.1477
2312.27	92.1305
2313.23	92.1157
2314.2	92.1039
2315.16	92.0947
2316.13	92.0877
2317.09	92.0822
2318.05	92.0775
2319.02	92.0733
2319.98	92.0692
2320.95	92.0653
2321.91	92.0613
2322.88	92.0573
2323.84	92.0531
2324.8	92.0487
2325.77	92.0436
2326.73	92.0373
2327.7	92.0285
2328.66	92.0162
2329.63	91.9996
2330.59	91.9787
2331.55	91.9546
2332.52	91.929
2333.48	91.9036
2334.45	91.8792
2335.41	91.8546
2336.38	91.8267
2337.34	91.792
2338.3	91.7478
2339.27	91.6941
2340.23	91.6336
2341.2	91.5718
2342.16	91.5159
2343.12	91.4736
2344.09	91.4525
2345.05	91.4592
2346.02	91.4975
2346.98	91.5679
2347.95	91.6659
2348.91	91.7826
2349.88	91.9049
2350.84	92.0189
2351.8	92.1116
2352.77	92.1737
2353.73	92.2002
2354.7	92.1901
2355.66	92.1459
2356.62	92.073
2357.59	91.9784
2358.55	91.8698
2359.52	91.755
2360.48	91.6401
2361.45	91.5301
2362.41	91.4279
2363.38	91.335
2364.34	91.2521
2365.3	91.1791
2366.27	91.116
2367.23	91.0624
2368.2	91.0178
2369.16	90.9816
2370.12	90.9532
2371.09	90.9321
2372.05	90.9175
2373.02	90.9085
2373.98	90.9043
2374.95	90.9041
2375.91	90.9073
2376.87	90.9135
2377.84	90.9224
2378.8	90.9338
2379.77	90.9472
2380.73	90.962
2381.7	90.9772
2382.66	90.9918
2383.62	91.0048
2384.59	91.0155
2385.55	91.0235
2386.52	91.0286
2387.48	91.031
2388.45	91.0312
2389.41	91.0295
2390.37	91.0267
2391.34	91.0231
2392.3	91.0193
2393.27	91.0157
2394.23	91.0124
2395.2	91.0095
2396.16	91.0067
2397.12	91.0037
2398.09	91.0001
2399.05	90.9951
2400.02	90.9883
2400.98	90.9793
2401.95	90.9679
2402.91	90.9539
2403.87	90.9375
2404.84	90.9188
2405.8	90.898
2406.77	90.8756
2407.73	90.8521
2408.69	90.8281
2409.66	90.8043
2410.62	90.7815
2411.59	90.7602
2412.55	90.7409
2413.51	90.7239
2414.48	90.7091
2415.44	90.6966
2416.41	90.686
2417.37	90.677
2418.34	90.6693
2419.3	90.6624
2420.26	90.6558
2421.23	90.6488
2422.19	90.6408
2423.16	90.6315
2424.12	90.6203
2425.09	90.6072
2426.05	90.592
2427.01	90.5747
2427.98	90.5555
2428.94	90.5345
2429.91	90.5119
2430.87	90.4883
2431.84	90.464
2432.8	90.4397
2433.76	90.4161
2434.73	90.3936
2435.69	90.3728
2436.66	90.354
2437.62	90.3372
2438.59	90.3226
2439.55	90.3101
2440.51	90.2995
2441.48	90.2907
2442.44	90.2832
2443.41	90.2765
2444.37	90.2701
2445.34	90.2633
2446.3	90.2555
2447.26	90.2464
2448.23	90.2355
2449.19	90.2227
2450.16	90.2078
2451.12	90.191
2452.09	90.1722
2453.05	90.1518
2454.01	90.1299
2454.98	90.1073
2455.94	90.0843
2456.91	90.0617
2457.87	90.0401
2458.84	90.0199
2459.8	90.0014
2460.76	89.9849
2461.73	89.9706
2462.69	89.9584
2463.66	89.9483
2464.62	89.9402
2465.59	89.9338
2466.55	89.9287
2467.51	89.9243
2468.48	89.9202
2469.44	89.9157
2470.41	89.9103
2471.37	89.9037
2472.34	89.8956
2473.3	89.8858
2474.26	89.874
2475.23	89.8602
2476.19	89.8447
2477.16	89.8274
2478.12	89.809
2479.08	89.7898
2480.05	89.7706
2481.01	89.7518
2481.98	89.7341
2482.94	89.7178
2483.91	89.7033
2484.87	89.6906
2485.83	89.6799
2486.8	89.6711
2487.76	89.6641
2488.73	89.6586
2489.69	89.6541
2490.66	89.6502
2491.62	89.6463
2492.58	89.6418
2493.55	89.6363
2494.51	89.6295
2495.48	89.6211
2496.44	89.611
2497.41	89.599
2498.37	89.5852
2499.33	89.5694
2500.3	89.5519
2501.26	89.5329
2502.23	89.5129
2503.19	89.4923
2504.16	89.4716
2505.12	89.4512
2506.08	89.4316
2507.05	89.4132
2508.01	89.396
2508.98	89.3804
2509.94	89.3666
2510.91	89.3544
2511.87	89.3438
2512.83	89.3345
2513.8	89.3262
2514.76	89.3183
2515.73	89.3104
2516.69	89.302
2517.66	89.2928
2518.62	89.2824
2519.58	89.2706
2520.55	89.2571
2521.51	89.2421
2522.48	89.2252
2523.44	89.2069
2524.4	89.1872
2525.37	89.1667
2526.33	89.1459
2527.3	89.1253
2528.26	89.1054
2529.22	89.0866
2530.19	89.0692
2531.15	89.0535
2532.12	89.0396
2533.08	89.0277
2534.05	89.0178
2535.01	89.0095
2535.97	89.0025
2536.94	88.9965
2537.9	88.9909
2538.87	88.9851
2539.83	88.9787
2540.8	88.9715
2541.76	88.9631
2542.72	88.9534
2543.69	88.9423
2544.65	88.9296
2545.62	88.9153
2546.58	88.8996
2547.55	88.8825
2548.51	88.8644
2549.47	88.8457
2550.44	88.8268
2551.4	88.8081
2552.37	88.7898
2553.33	88.7723
2554.3	88.7558
2555.26	88.7405
2556.22	88.7267
2557.19	88.7143
2558.15	88.7034
2559.12	88.6936
2560.08	88.6848
2561.05	88.6765
2562.01	88.6684
2562.97	88.6601
2563.94	88.6514
2564.9	88.642
2565.87	88.6318
2566.83	88.6206
2567.8	88.6085
2568.76	88.5953
2569.72	88.5812
2570.69	88.5664
2571.65	88.5512
2572.62	88.5361
2573.58	88.5213
2574.55	88.5072
2575.51	88.4941
2576.47	88.4822
2577.44	88.4716
2578.4	88.4624
2579.37	88.4547
2580.33	88.4484
2581.3	88.4434
2582.26	88.4395
2583.22	88.4363
2584.19	88.4332
2585.15	88.43
2586.12	88.4261
2587.08	88.4212
2588.05	88.4151
2589.01	88.4076
2589.97	88.3986
2590.94	88.3879
2591.9	88.3756
2592.87	88.3619
2593.83	88.3471
2594.79	88.3316
2595.76	88.3158
2596.72	88.3002
2597.69	88.2852
2598.65	88.271
2599.62	88.2579
2600.58	88.2461
2601.54	88.2357
2602.51	88.2267
2603.47	88.2192
2604.44	88.213
2605.4	88.208
2606.36	88.2039
2607.33	88.2003
2608.29	88.1969
2609.26	88.1934
2610.22	88.1896
2611.19	88.1852
2612.15	88.1801
2613.11	88.1741
2614.08	88.1671
2615.04	88.159
2616.01	88.15
2616.97	88.1401
2617.94	88.1297
2618.9	88.119
2619.86	88.1085
2620.83	88.0983
2621.79	88.0888
2622.76	88.0802
2623.72	88.0725
2624.69	88.0659
2625.65	88.0605
2626.61	88.0562
2627.58	88.0528
2628.54	88.0502
2629.51	88.048
2630.47	88.0457
2631.44	88.043
2632.4	88.0395
2633.36	88.0349
2634.33	88.0289
2635.29	88.0215
2636.26	88.0126
2637.22	88.0021
2638.19	87.99
2639.15	87.9767
2640.11	87.9623
2641.08	87.9472
2642.04	87.9318
2643.01	87.9166
2643.97	87.9019
2644.93	87.8881
2645.9	87.8755
2646.86	87.8643
2647.83	87.8547
2648.79	87.8466
2649.76	87.8401
2650.72	87.835
2651.68	87.8308
2652.65	87.8273
2653.61	87.8239
2654.58	87.8201
2655.54	87.8154
2656.51	87.8095
2657.47	87.8021
2658.43	87.7932
2659.4	87.7826
2660.36	87.7703
2661.33	87.7564
2662.29	87.7411
2663.26	87.7248
2664.22	87.7078
2665.18	87.6908
2666.15	87.6741
2667.11	87.6581
2668.08	87.6434
2669.04	87.6301
2670.01	87.6185
2670.97	87.6088
2671.93	87.6008
2672.9	87.5947
2673.86	87.5903
2674.83	87.5871
2675.79	87.585
2676.76	87.5833
2677.72	87.5815
2678.68	87.5794
2679.65	87.5763
2680.61	87.5721
2681.58	87.5662
2682.54	87.5587
2683.51	87.5492
2684.47	87.5379
2685.43	87.5249
2686.4	87.5104
2687.36	87.495
2688.33	87.4791
2689.29	87.4633
2690.26	87.448
2691.22	87.4337
2692.18	87.4208
2693.15	87.4096
2694.11	87.4004
2695.08	87.3932
2696.04	87.388
2697.01	87.3847
2697.97	87.383
2698.93	87.3824
2699.9	87.3822
2700.86	87.3819
2701.83	87.3808
2702.79	87.3783
2703.75	87.3741
2704.72	87.3678
2705.68	87.3593
2706.65	87.3484
2707.61	87.3354
2708.58	87.3204
2709.54	87.3041
2710.5	87.2867
2711.47	87.2691
2712.43	87.2515
2713.4	87.2347
2714.36	87.219
2715.32	87.2047
2716.29	87.1921
2717.25	87.1814
2718.22	87.1728
2719.18	87.1663
2720.15	87.1618
2721.11	87.159
2722.07	87.1577
2723.04	87.1572
2724	87.1571
2724.97	87.1566
2725.93	87.1553
[truncated: 1,114 more rows]

## Sheet: Figure 1d
X-axis	Y-axis
Chemical shift (ppm)	Intensity
0.21422	468.845
0.5735	1001.99
0.93278	1524.68
1.29206	1374.17
1.65135	1408.52
2.01063	1225.41
2.36991	1007.36
2.72919	1739.11
3.08847	1746.67
3.44775	1448.98
3.80703	1347.67
4.16631	886.235
4.52559	733.966
4.88487	1226.38
5.24415	2009.39
5.60343	2395.42
5.96271	2512.37
6.32199	2414.58
6.68127	2324.49
7.04055	2200.06
7.39983	1853.28
7.75911	1977.89
8.11839	1657.95
8.47767	1092.69
8.83695	1519.06
9.19623	1804.92
9.55551	1775.98
9.91479	1980.89
10.2741	2028.63
10.6334	2199.29
10.9926	2359.55
11.3519	1971.66
11.7112	1979.68
12.0705	2799.21
12.4298	2937.07
12.789	2595.34
13.1483	2603.06
13.5076	2222.34
13.8669	2211.15
14.2262	2577.09
14.5854	2484.48
14.9447	2402.63
15.304	2108.96
15.6633	2233.36
16.0226	2630.57
16.3818	2549.49
16.7411	2466.48
17.1004	1867.83
17.4597	1445.32
17.819	2140.19
18.1782	2886.35
18.5375	3183.02
18.8968	3540.6
19.2561	3694.89
19.6154	3654.56
19.9747	3857.54
20.3339	3706.1
20.6932	3815.91
21.0525	3927.28
21.4118	3079.03
21.771	2923.47
22.1303	3434.95
22.4896	3420.19
22.8489	3233.88
23.2082	2924.67
23.5675	2844.38
23.9267	3375.08
24.286	3579.96
24.6453	3159.19
25.0046	2857.31
25.3638	3393.12
25.7231	4293.48
26.0824	4361.07
26.4417	4630.45
26.801	4922.06
27.1603	4487.76
27.5195	4120.12
27.8788	3327.61
28.2381	3192.55
28.5974	3868.37
28.9567	4259.02
29.3159	4493.18
29.6752	4131.55
30.0345	3543.22
30.3938	2735.82
30.7531	2167.11
31.1123	2242.04
31.4716	2792.53
31.8309	3712.24
32.1902	3939.26
32.5495	3928.39
32.9087	3910.84
33.268	3969.27
33.6273	4032.72
33.9866	4069.83
34.3459	4546.54
34.7052	3862.19
35.0644	3359.69
35.4237	3580.14
35.783	2888.49
36.1423	3009.75
36.5016	3880.96
36.8608	4728.5
37.2201	4799.61
37.5794	4026.62
37.9387	3766.18
38.298	2862.17
38.6572	2189.78
39.0165	2462.36
39.3758	2254.17
39.7351	2019.77
40.0943	2216.77
40.4536	3133.56
40.8129	3049.61
41.1722	1684.29
41.5315	1123.38
41.8907	836.627
42.25	1390.41
42.6093	1959.88
42.9686	1625.7
43.3279	2536.64
43.6872	3001.9
44.0464	2476.93
44.4057	3000.58
44.765	2865.7
45.1243	2164.89
45.4836	2534.06
45.8428	2267.14
46.2021	1364.38
46.5614	1286.6
46.9207	1712.9
47.28	2254.87
47.6392	1954.08
47.9985	1289.07
48.3578	1210.13
48.7171	1207.57
49.0764	1436.4
49.4356	1608.4
49.7949	1819.37
50.1542	1946.29
50.5135	1533.27
50.8728	1425.66
51.2321	1669.08
51.5913	1575.24
51.9506	1173.73
52.3099	1371.05
52.6692	2172.88
53.0284	2696.98
53.3877	2232.12
53.747	1534.13
54.1063	2440.42
54.4656	3313.99
54.8248	2753.78
55.1841	2520.99
55.5434	2481.95
55.9027	2023.54
56.262	2113.19
56.6213	2052.31
56.9805	1755.07
57.3398	2293.55
57.6991	2141.25
58.0584	1944.57
58.4177	2677.7
58.7769	2753.53
59.1362	2528.08
59.4955	2263.57
59.8548	2433.09
60.2141	2857.02
60.5733	2699.99
60.9326	2827.24
61.2919	3065.17
61.6512	3030.93
62.0105	2773.07
62.3697	2355.9
62.729	2189.72
63.0883	2124.28
63.4476	1435.53
63.8069	873.708
64.1661	1080.3
64.5254	859.427
64.8847	1302.03
65.244	2492.1
65.6033	2379.13
65.9625	1734.78
66.3218	2037.23
66.6811	2603.16
67.0404	2746.59
67.3997	2948.91
67.7589	2177.07
68.1182	1415.53
68.4775	1650.54
68.8368	1454.58
69.1961	2198.36
69.5554	3136.43
69.9146	2772.41
70.2739	2025.89
70.6332	1240.65
70.9925	1145.48
71.3517	1594.01
71.711	2105.34
72.0703	2300.97
72.4296	2133.51
72.7889	1683.82
73.1482	1332.05
73.5074	2212.72
73.8667	3032.56
74.226	2894.27
74.5853	2764.1
74.9446	2447.42
75.3038	2284.19
75.6631	2576.34
76.0224	2235.08
76.3817	2217.53
76.741	3093.47
77.1002	3283.37
77.4595	3292.18
77.8188	2901.06
78.1781	2171.64
78.5374	2404.1
78.8966	2849.64
79.2559	3240.93
79.6152	3367.44
79.9745	3251.21
80.3338	2920.85
80.693	2463.3
81.0523	2595.96
81.4116	2920.09
81.7709	3472.01
82.1302	3396.45
82.4895	2992.7
82.8487	3406.02
83.208	3348.48
83.5673	3059.84
83.9266	2993.48
84.2858	3127.3
84.6451	3468.38
85.0044	3060.58
85.3637	2637.83
85.723	3054.77
86.0823	3334.15
86.4415	2652.56
86.8008	2223.04
87.1601	3034.39
87.5194	3886.76
87.8786	4141.66
88.2379	3811.85
88.5972	3100.1
88.9565	2978.78
89.3158	3273.16
89.675	3208.16
90.0343	3015.52
90.3936	2959.33
90.7529	3162.45
91.1122	3443.31
91.4715	3710.78
91.8307	4385.16
92.19	5000.43
92.5493	5727.04
92.9086	7180.04
93.2679	8581.12
93.6271	9801.88
93.9864	11395.8
94.3457	13691.4
94.705	15446.9
95.0643	14752.2
95.4235	13039.6
95.7828	11982.9
96.1421	11408.2
96.5014	11184.4
96.8607	10862.3
97.2199	10920.6
97.5792	11132.2
97.9385	10930.7
98.2978	11828.8
98.6571	13158.6
99.0164	14170.1
99.3756	16910.8
99.7349	21176.2
100.094	27506.7
100.453	34754.6
100.813	36208.6
101.172	34419.6
101.531	36429.5
101.891	39848.4
102.25	43151.7
102.609	46279.1
102.968	48389.2
103.328	50468.9
103.687	50774.9
104.046	49638
104.406	47945.6
104.765	45209.4
105.124	44936.1
105.483	45733.3
105.843	44571.3
106.202	45695.5
106.561	50505.7
106.921	57127.4
107.28	63831.8
107.639	67410.3
107.998	67009.4
108.358	62644.4
108.717	55248.6
109.076	46643.8
109.435	37910.4
109.795	31361.4
110.154	26945.6
110.513	23998.6
110.873	23580.7
111.232	25361.9
111.591	28706.1
111.95	32373.9
112.31	35729
112.669	39409.6
113.028	42678
113.388	44888.7
113.747	46804.6
114.106	48365.9
114.465	49202.8
114.825	48746.7
115.184	47222.6
115.543	46918.6
115.903	45828.2
116.262	42746.4
116.621	40629.4
116.98	38442.6
117.34	35579.9
117.699	31839.2
118.058	26984.6
118.417	23004.1
118.777	19936.6
119.136	17708.7
119.495	15896.9
119.855	14375.6
120.214	13751.3
120.573	13697.2
120.932	14005.7
121.292	13795.2
121.651	13941.7
122.01	15196.5
122.37	15854.1
122.729	15791
123.088	16000.3
123.447	17060.2
123.807	19231
124.166	21737.8
124.525	24215.3
124.885	27964.1
125.244	33777.3
125.603	40805.1
125.962	48036.5
126.322	54922.1
126.681	60443.9
127.04	65265.4
127.4	71368.7
127.759	77246.2
128.118	81612.5
128.477	84982
128.837	87223.2
129.196	89126.6
129.555	90372
129.914	91243.6
130.274	92449
130.633	91545.1
130.992	88250.9
131.352	84299
131.711	79538.1
132.07	74451.2
132.429	69480.6
132.789	64561.6
133.148	58836.1
133.507	52038
133.867	46363
134.226	41260.2
134.585	36759.4
134.944	33713.3
135.304	30657.9
135.663	28460.8
136.022	26608.6
136.382	25215.6
136.741	24999
137.1	25220.8
137.459	26975.2
137.819	29262.4
138.178	33517.3
138.537	40792.2
138.896	47467.6
139.256	52949
139.615	58086.8
139.974	62501.9
140.334	64754.9
140.693	63478.8
141.052	58569.7
141.411	51963.5
141.771	45431.6
142.13	38978
142.489	33910.7
142.849	31140
143.208	30030.1
143.567	29018.2
143.926	28614.8
144.286	29016.9
144.645	28787.8
145.004	29024
145.364	29200.4
145.723	29567.6
146.082	29525.2
146.441	28275.2
146.801	28137.5
147.16	27403.7
147.519	26480.8
147.878	26559.8
148.238	26164.8
148.597	25862.7
148.956	25845.8
149.316	27298
149.675	28646.9
150.034	26892.4
150.393	23860.2
150.753	21544.1
151.112	20054
151.471	18950.2
151.831	17325.6
152.19	15282
152.549	13475.4
152.908	11368.5
153.268	9653.74
153.627	9127.54
153.986	8346.23
154.346	7216.83
154.705	6823.33
155.064	6395.21
155.423	5737.07
155.783	6014.57
156.142	6049.89
156.501	5925.83
156.861	6239.78
157.22	5743.19
157.579	5577.36
157.938	5337.41
158.298	4670.33
158.657	4557.56
159.016	3895.31
159.375	3480.89
159.735	3964.07
160.094	4059.87
160.453	3800.62
160.813	3982.57
161.172	4135.76
161.531	3846.08
161.89	3733.54
162.25	3827.19
162.609	3682.94
162.968	3420.48
163.328	3737.95
163.687	3703.07
164.046	3132.35
164.405	3140.69
164.765	3024.64
165.124	2772.42
165.483	2706.49
165.843	2751.67
166.202	2701.61
166.561	2667.55
166.92	3141.4
167.28	3385.19
167.639	2989.82
167.998	2726.9
168.357	3248.47
168.717	2989.22
169.076	2312.5
169.435	2606.91
169.795	2445.23
170.154	2819.14
170.513	3301.27
170.872	2777.65
171.232	2741.22
171.591	3193.67
171.95	3816.12
172.31	3867.6
172.669	3905.27
173.028	4064.59
173.387	4330.83
173.747	6371.9
174.106	8960.24
174.465	11244.3
174.825	11946.7
175.184	10581.1
175.543	10796.3
175.902	11607.1
176.262	10099.9
176.621	8195.5
176.98	7827.52
177.339	8612.6
177.699	9668.23
178.058	10958.7
178.417	12358.1
178.777	12654.7
179.136	12406.4
179.495	12884.8
179.854	13170.8
180.214	13598.6
180.573	14995.1
180.932	15813
181.292	15519.5
181.651	16122.9
182.01	18928.8
182.369	23201.3
182.729	27694.2
183.088	30298.1
183.447	30359.3
183.807	28775.8
184.166	25032.5
184.525	20121.1
184.884	16076.9
185.244	13805.1
185.603	12881
185.962	12577.9
186.321	13093.3
186.681	13729.9
187.04	13813.3
187.399	12435.8
187.759	10233.6
188.118	8362.94
188.477	6093.3
188.836	5123.91
189.196	4978.21
189.555	4250.47
189.914	4296.4
190.274	4564.38
190.633	5270.5
190.992	6473.99
191.351	6813.36
191.711	6411.88
192.07	6669.64
192.429	6855.69
192.789	5210.55
193.148	3606.21
193.507	2783.2
193.866	2166.07
194.226	1975.38
194.585	1799.31
194.944	1525.46
195.304	1340.69
195.663	1777.78
196.022	1836.21
196.381	1820.14
196.741	2004.26
197.1	1788.69
197.459	2298.49
197.818	2628.99
198.178	2868.36
198.537	3030.09
198.896	3182.77
199.256	3739.51
199.615	3555.13
199.974	4313.55
200.333	4621.77
200.693	3511.15
201.052	3404.59
201.411	3490.36
201.771	3381.19
202.13	3438.59
202.489	3852.36
202.848	3842.89
203.208	3677.5
203.567	4196.47
203.926	3635.81
204.286	2698.31
204.645	2459.21
205.004	2165.44
205.363	1767.22
205.723	1322.93
206.082	961.999
206.441	1002.7
206.8	1597.44
207.16	2329.09
207.519	2849.65
207.878	2984.41
208.238	3336.79
208.597	3588.09
208.956	2993.78
209.315	2793.1
209.675	2829.81
210.034	2433.14

## Sheet: Figure 1e
Simulation			Difference			Experimental			Refinement
X-axis	Y-axis		X-axis	Y-axis		X-axis	Y-axis		X-axis	Y-axis
2θ (degree)	Intensity (a.u.)		2θ (degree)	Intensity(a.u.)		2θ (degree)	Intensity (a.u.)		2θ (degree)	Intensity (a.u.)
2	0		2.6	-2228.97		2	4614		2.6	4387.54
2.02	0		2.62	-2414.83		2.02	4386		2.62	4656.4
2.04	0		2.64	-2538.9		2.04	4413		2.64	4902.47
2.06	0		2.66	-2763.5		2.06	4396		2.66	5127.07
2.08	0		2.68	-2962.96		2.08	4309		2.68	5331.52
2.1	0		2.7	-2956.6		2.1	4111		2.7	5517.16
2.12	0		2.72	-3100.79		2.12	4271		2.72	5685.35
2.14	0		2.74	-3058.93		2.14	4233		2.74	5837.49
2.16	0		2.76	-2971.49		2.16	4268		2.76	5975.06
2.18	0		2.78	-3113.03		2.18	4396		2.78	6099.6
2.2	0		2.8	-3174.22		2.2	4198		2.8	6212.78
2.22	0		2.82	-3173.84		2.22	4096		2.82	6316.4
2.24	0		2.84	-2962.86		2.24	4232		2.84	6412.43
2.26	0		2.86	-3022.44		2.26	4182		2.86	6503
2.28	0		2.88	-2996.94		2.28	4113		2.88	6590.5
2.3	0		2.9	-2755.95		2.3	4193		2.9	6677.52
2.32	0		2.92	-2905.33		2.32	4184		2.92	6766.9
2.34	0		2.94	-2722.18		2.34	4228		2.94	6861.74
2.36	0		2.96	-2626.86		2.36	4294		2.96	6965.42
2.38	0		2.98	-2353.95		2.38	4225		2.98	7081.52
2.4	0		3	-2425.27		2.4	4309		3	7213.83
2.42	0		3.02	-2511.75		2.42	4437		3.02	7366.31
2.44	0		3.04	-2247.42		2.44	4436		3.04	7542.98
2.46	0		3.06	-2224.29		2.46	4489		3.06	7747.85
2.48	0		3.08	-2319.23		2.48	4627		3.08	7984.8
2.5	0		3.1	-2315.85		2.5	4581		3.1	8257.42
2.52	0		3.12	-2281.33		2.52	4672		3.12	8568.89
2.54	0		3.14	-2366.23		2.54	4587		3.14	8921.79
2.56	0		3.16	-2471.36		2.56	4664		3.16	9317.92
2.58	0		3.18	-2648.57		2.58	4790		3.18	9758.14
2.6	0		3.2	-2630.58		2.6	4933		3.2	10242.1
2.62	0		3.22	-2762.84		2.62	5016		3.22	10768.4
2.64	0		3.24	-2731.36		2.64	5138		3.24	11333.9
2.66	0		3.26	-3295.69		2.66	5138		3.26	11934.3
2.68	0		3.28	-3281.8		2.68	5143		3.28	12563.4
2.7	0		3.3	-3495.11		2.7	5335		3.3	13213.7
2.72	0		3.32	-3529.55		2.72	5359		3.32	13876.1
2.74	0		3.34	-3727.67		2.74	5553		3.34	14540.2
2.76	0		3.36	-3636.79		2.76	5778		3.36	15194.4
2.78	0		3.38	-3544.24		2.78	5761		3.38	15825.8
2.8	0		3.4	-3568.64		2.8	5813		3.4	16421.2
2.82	0		3.42	-3550.22		2.82	5917		3.42	16966.8
2.84	0		3.44	-3378.25		2.84	6224		3.44	17448.8
2.86	0		3.46	-3130.53		2.86	6255		3.46	17854.1
2.88	0		3.48	-2821.85		2.88	6368		3.48	18170.4
2.9	0		3.5	-2840.67		2.9	6696		3.5	18387.2
2.92	0		3.52	-2866.68		2.92	6636		3.52	18496.2
2.94	0		3.54	-2287.33		2.94	6914		3.54	18491.9
2.96	0		3.56	-2390.24		2.96	7113		3.56	18371.8
2.98	0		3.58	-2178.39		2.98	7502		3.58	18137
3	0		3.6	-1988.05		3	7563		3.6	17791.6
3.02	0		3.62	-1966.49		3.02	7629		3.62	17343.1
3.04	0		3.64	-2048.47		3.04	8070		3.64	16801
3.06	0		3.66	-1942.69		3.06	8298		3.66	16177.3
3.08	0		3.68	-1992.19		3.08	8440		3.68	15484.8
3.1	0.18577		3.7	-2203.76		3.1	8716		3.7	14737.3
3.12	10.0918		3.72	-2388.46		3.12	9062		3.72	13949
3.14	23.4736		3.74	-2390.16		3.14	9330		3.74	13133.7
3.16	27.1336		3.76	-2585.19		3.16	9621		3.76	12304.7
3.18	30.1795		3.78	-2707.02		3.18	9884		3.78	11474.6
3.2	33.7679		3.8	-2748.01		3.2	10386		3.8	10654.6
3.22	38.0355		3.82	-2999.23		3.22	10780		3.82	9854.79
3.24	43.1648		3.84	-2971.29		3.24	11377		3.84	9083.85
3.26	49.4041		3.86	-3088.3		3.26	11413		3.86	8348.86
3.28	57.0976		3.88	-3024.8		3.28	12056		3.88	7655.36
3.3	66.7335		3.9	-2947.83		3.3	12493		3.9	7007.39
3.32	79.0231		3.92	-3004.98		3.32	13121		3.92	6407.54
3.34	95.0343		3.94	-2960.5		3.34	13587		3.94	5857.06
3.36	116.428		3.96	-3017.45		3.36	14332		3.96	5356.01
3.38	145.902		3.98	-2888.87		3.38	15056		3.98	4903.43
3.4	188.066		4	-2691.95		3.4	15627		4	4497.51
3.42	251.308		4.02	-2700.22		3.42	16191		4.02	4135.78
3.44	352.167		4.04	-2564.72		3.44	16845		4.04	3815.28
3.46	527.395		4.06	-2673.14		3.46	17498		4.06	3532.7
3.48	905.393		4.08	-2574.02		3.48	18123		4.08	3284.59
3.5	2419.81		4.1	-2563.85		3.5	18321		4.1	3067.41
3.52	8834.27		4.12	-2565.15		3.52	18404		4.12	2877.71
3.54	18979		4.14	-2565.6		3.54	18979		4.14	2712.16
3.56	14225.1		4.16	-2615.08		3.56	18756		4.16	2567.64
3.58	4641.33		4.18	-2622.72		3.58	18733		4.18	2441.28
3.6	1360.79		4.2	-2644.92		3.6	18578		4.2	2330.48
3.62	668.44		4.22	-2630.36		3.62	18151		4.22	2232.92
3.64	424.764		4.24	-2562.01		3.64	17527		4.24	2146.58
3.66	294.343		4.26	-2703.11		3.66	17009		4.26	2069.68
3.68	215.577		4.28	-2703.16		3.68	16267		4.28	2000.73
3.7	164.513		4.3	-2643.88		3.7	15308		4.3	1938.45
3.72	129.587		4.32	-2714.21		3.72	14335		4.32	1881.78
3.74	104.673		4.34	-2605.27		3.74	13518		4.34	1829.83
3.76	86.2908		4.36	-2724.32		3.76	12494		4.36	1781.89
3.78	72.3466		4.38	-2685.8		3.78	11542		4.38	1737.36
3.8	61.5217		4.4	-2734.21		3.8	10681		4.4	1695.78
3.82	52.9522		4.42	-2818.18		3.82	9630		4.42	1656.75
3.84	46.0534		4.44	-2883.4		3.84	8887		4.44	1619.97
3.86	40.4182		4.46	-2851.63		3.86	8035		4.46	1585.19
3.88	35.7562		4.48	-2798.67		3.88	7405		4.48	1552.23
3.9	31.8558		4.5	-2837.35		3.9	6834		4.5	1520.91
3.92	28.5599		4.52	-2821.56		3.92	6177		4.52	1491.12
3.94	25.7497		4.54	-2886.19		3.94	5671		4.54	1462.75
3.96	17.589		4.56	-2861.14		3.96	5113		4.56	1435.71
3.98	3.17684		4.58	-2793.36		3.98	4789		4.58	1409.92
4	0		4.6	-2810.77		4	4580		4.6	1385.33
4.02	0		4.62	-2834.31		4.02	4210		4.62	1361.88
4.04	0		4.64	-2932.95		4.04	4025		4.64	1339.51
4.06	0		4.66	-2858.62		4.06	3634		4.66	1318.19
4.08	0		4.68	-2925.3		4.08	3485		4.68	1297.86
4.1	0		4.7	-2831.94		4.1	3278		4.7	1278.5
4.12	0		4.72	-2854.5		4.12	3087		4.72	1260.07
4.14	0		4.74	-2854.95		4.14	2921		4.74	1242.52
4.16	0		4.76	-2876.26		4.16	2727		4.76	1225.82
4.18	0		4.78	-2880.39		4.18	2593		4.78	1209.95
4.2	0		4.8	-2858.3		4.2	2460		4.8	1194.86
4.22	0		4.82	-2874.97		4.22	2377		4.82	1180.54
4.24	0		4.84	-2849.37		4.24	2359		4.84	1166.94
4.26	0		4.86	-2856.47		4.26	2141		4.86	1154.04
4.28	0		4.88	-2862.24		4.28	2072		4.88	1141.81
4.3	0		4.9	-2835.65		4.3	2069		4.9	1130.22
4.32	0		4.92	-2913.68		4.32	1942		4.92	1119.24
4.34	0		4.94	-2818.29		4.34	1999		4.94	1108.86
4.36	0		4.96	-2807.47		4.36	1832		4.96	1099.04
4.38	0		4.98	-2888.2		4.38	1826		4.98	1089.76
4.4	0		5	-2813.44		4.4	1736		5	1081
4.42	0		5.02	-2832.18		4.42	1613		5.02	1072.74
4.44	0		5.04	-2755.39		4.44	1511		5.04	1064.96
4.46	0		5.06	-2784.07		4.46	1508		5.06	1057.63
4.48	0		5.08	-2842.19		4.48	1528		5.08	1050.75
4.5	0		5.1	-2830.74		4.5	1458		5.1	1044.3
4.52	0		5.12	-2829.7		4.52	1444		5.12	1038.27
4.54	0		5.14	-2783.08		4.54	1351		5.14	1032.64
4.56	0		5.16	-2759.86		4.56	1349		5.16	1027.42
4.58	0		5.18	-2808.04		4.58	1391		5.18	1022.6
4.6	0		5.2	-2742.62		4.6	1349		5.2	1018.19
4.62	0		5.22	-2718.62		4.62	1302		5.22	1014.18
4.64	0		5.24	-2744.04		4.64	1181		5.24	1010.6
4.66	0		5.26	-2743.9		4.66	1234		5.26	1007.47
4.68	0		5.28	-2786.24		4.68	1147		5.28	1004.8
4.7	0		5.3	-2770.07		4.7	1221		5.3	1002.64
4.72	0		5.32	-2637.46		4.72	1180		5.32	1001.02
4.74	0		5.34	-2720.44		4.74	1162		5.34	1000
4.76	0		5.36	-2578.08		4.76	1124		5.36	999.646
4.78	0		5.38	-2656.46		4.78	1104		5.38	1000.02
4.8	0		5.4	-2698.65		4.8	1111		5.4	1001.21
4.82	0		5.42	-2681.75		4.82	1080		5.42	1003.32
4.84	0		5.44	-2744.87		4.84	1092		5.44	1006.43
4.86	0		5.46	-2692.11		4.86	1072		5.46	1010.68
4.88	0		5.48	-2660.61		4.88	1054		5.48	1016.18
4.9	0		5.5	-2665.5		4.9	1069		5.5	1023.06
4.92	0		5.52	-2619.91		4.92	980		5.52	1031.47
4.94	0		5.54	-2659.98		4.94	1065		5.54	1041.55
4.96	0		5.56	-2626.86		4.96	1066		5.56	1053.43
4.98	0		5.58	-2600.69		4.98	976		5.58	1067.25
5	0		5.6	-2715.59		5	1042		5.6	1083.16
5.02	0		5.62	-2660.7		5.02	1015		5.62	1101.26
5.04	0		5.64	-2672.1		5.04	1084		5.64	1121.66
5.06	0		5.66	-2698.89		5.06	1048		5.66	1144.45
5.08	0		5.68	-2626.11		5.08	983		5.68	1169.67
5.1	0		5.7	-2749.79		5.1	988		5.7	1197.35
5.12	0		5.72	-2681.91		5.12	983		5.72	1227.47
5.14	0		5.74	-2743.41		5.14	1024		5.74	1259.98
5.16	0		5.76	-2695.19		5.16	1042		5.76	1294.75
5.18	0		5.78	-2733.08		5.18	989		5.78	1331.65
5.2	0		5.8	-2815.88		5.2	1050		5.8	1370.44
5.22	0		5.82	-2785.31		5.22	1070		5.82	1410.87
5.24	0		5.84	-2739.05		5.24	1041		5.84	1452.61
5.26	0		5.86	-2694.73		5.26	1038		5.86	1495.29
5.28	0		5.88	-2709.91		5.28	993		5.88	1538.48
5.3	0		5.9	-2781.12		5.3	1007		5.9	1581.69
5.32	0		5.92	-2732.84		5.32	1138		5.92	1624.4
5.34	0		5.94	-2700.5		5.34	1054		5.94	1666.06
5.36	0		5.96	-2712.51		5.36	1196		5.96	1706.08
5.38	0		5.98	-2704.28		5.38	1118		5.98	1743.85
5.4	0		6	-2638.18		5.4	1077		6	1778.75
5.42	0		6.02	-2653.61		5.42	1096		6.02	1810.17
5.44	0		6.04	-2719.97		5.44	1036		6.04	1837.53
5.46	0		6.06	-2672.72		5.46	1093		6.06	1860.28
5.48	0		6.08	-2715.36		5.48	1130		6.08	1877.92
5.5	0		6.1	-2636.49		5.5	1132		6.1	1890.05
5.52	0		6.12	-2719.8		5.52	1186		6.12	1896.36
5.54	0		6.14	-2623.08		5.54	1156		6.14	1896.65
5.56	0		6.16	-2713.29		5.56	1201		6.16	1890.85
5.58	0		6.18	-2689.47		5.58	1241		6.18	1879.03
5.6	0		6.2	-2699.83		5.6	1142		6.2	1861.39
5.62	0		6.22	-2756.67		5.62	1215		6.22	1838.24
5.64	0		6.24	-2736.42		5.64	1224		6.24	1809.99
5.66	0		6.26	-2732.59		5.66	1220		6.26	1777.15
5.68	0		6.28	-2825.72		5.68	1318		6.28	1740.29
5.7	0.10243		6.3	-2812.45		5.7	1222		6.3	1700.01
5.72	1.0313		6.32	-2918.4		5.72	1320		6.32	1656.97
5.74	1.97698		6.34	-2907.23		5.74	1291		6.34	1611.8
5.76	2.30973		6.36	-2898.59		5.76	1374		6.36	1565.15
5.78	2.5714		6.38	-2887.1		5.78	1373		6.38	1517.66
5.8	2.88015		6.4	-2892.37		5.8	1329		6.4	1469.93
5.82	3.24797		6.42	-2868.96		5.82	1400		6.42	1422.53
5.84	3.69092		6.44	-2920.42		5.84	1488		6.44	1375.98
5.86	4.23092		6.46	-2888.22		5.86	1575		6.46	1330.78
5.88	4.89847		6.48	-2911.79		5.88	1603		6.48	1287.35
5.9	5.73706		6.5	-2896.5		5.9	1575		6.5	1246.06
5.92	6.81036		6.52	-2953.67		5.92	1666		6.52	1207.24
5.94	8.21456		6.54	-2910.57		5.94	1740		6.54	1171.13
5.96	10.1005		6.56	-2954.38		5.96	1768		6.56	1137.94
5.98	12.7152		6.58	-2884.25		5.98	1814		6.58	1107.81
6	16.4859		6.6	-2884.26		6	1915		6.6	1080.82
6.02	22.2018		6.62	-2882.45		6.02	1931		6.62	1057.01
6.04	31.4494		6.64	-2818.8		6.04	1892		6.64	1036.36
6.06	47.9468		6.66	-2852.24		6.06	1962		6.66	1018.81
6.08	87.8296		6.68	-2808.68		6.08	1937		6.68	1004.24
6.1	265.136		6.7	-2873.97		6.1	2028		6.7	992.538
6.12	896.61		6.72	-2830.95		6.12	1951		6.72	983.512
6.14	1559.86		6.74	-2854.4		6.14	2048		6.74	976.967
6.16	1043.47		6.76	-2859.11		6.16	1952		6.76	972.679
6.18	344.823		6.78	-2779.84		6.18	1964		6.78	970.405
6.2	106.226		6.8	-2786.32		6.2	1936		6.8	969.886
6.22	52.9151		6.82	-2777.29		6.22	1856		6.82	970.853
6.24	33.8744		6.84	-2811.46		6.24	1848		6.84	973.027
6.26	23.6233		6.86	-2798.56		6.26	1819		6.86	976.126
6.28	17.3888		6.88	-2761.3		6.28	1689		6.88	979.864
6.3	13.3233		6.9	-2818.39		6.3	1662		6.9	983.958
6.32	10.5291		6.92	-2743.56		6.32	1513		6.92	988.128
6.34	8.52779		6.94	-2696.54		6.34	1479		6.94	992.102
6.36	7.04612		6.96	-2713.06		6.36	1441		6.96	995.62
6.38	5.9189		6.98	-2682.87		6.38	1405		6.98	998.433
6.4	5.04165		7	-2748.75		6.4	1352		7	1000.31
6.42	4.34565		7.02	-2645.49		6.42	1328		7.02	1001.05
6.44	3.78426		7.04	-2729.92		6.44	1230		7.04	1000.48
6.46	3.32492		7.06	-2736.88		6.46	1217		7.06	998.441
6.48	2.94434		7.08	-2690.27		6.48	1150		7.08	994.829
6.5	2.62549		7.1	-2690.27		6.5	1124		7.1	984.829
6.52	2.35574		7.12	-2707.03		6.52	1028		7.12	975.592
6.54	2.10722		7.14	-2708.51		6.54	1035		7.14	967.076
6.56	1.23944		7.16	-2704.38		6.56	958		7.16	956.945
6.58	0.20707		7.18	-2676.71		6.58	998		7.18	945.278
6.6	0		7.2	-2770.63		6.6	971		7.2	932.189
6.62	0		7.22	-2772.25		6.62	949		7.22	917.812
6.64	0		7.24	-2796.73		6.64	992		7.24	902.299
6.66	0.29454		7.26	-2811.25		6.66	941		7.26	885.814
6.68	1.02667		7.28	-2801.97		6.68	970		7.28	868.529
6.7	1.43864		7.3	-2757.05		6.7	893		7.3	850.618
6.72	1.61113		7.32	-2878.69		6.72	927		7.32	832.254
6.74	1.79834		7.34	-2801.04		6.74	897		7.34	813.604
6.76	2.02014		7.36	-2828.27		6.76	888		7.36	794.831
6.78	2.28561		7.38	-2785.52		6.78	965		7.38	776.085
6.8	2.60699		7.4	-2781.94		6.8	958		7.4	757.508
6.82	3.00114		7.42	-2773.66		6.82	968		7.42	739.227
6.84	3.49177		7.44	-2831.79		6.84	936		7.44	721.358
6.86	4.11305		7.46	-2822.44		6.86	952		7.46	703.999
6.88	4.91573		7.48	-2796.67		6.88	993		7.48	687.236
6.9	5.97772		7.5	-2768.57		6.9	940		7.5	671.138
6.92	7.42348		7.52	-2802.2		6.92	1019		7.52	655.761
6.94	9.46179		7.54	-2778.58		6.94	1070		7.54	641.145
6.96	12.464		7.56	-2808.75		6.96	1057		7.56	627.317
6.98	17.1415		7.58	-2794.73		6.98	1090		7.58	614.291
7	25.0017		7.6	-2787.51		7	1026		7.6	602.069
7.02	40.3678		7.62	-2798.08		7.02	1130		7.62	590.644
7.04	90.8802		7.64	-2784.43		7.04	1045		7.64	579.999
7.06	321.636		7.66	-2741.55		7.06	1036		7.66	570.109
7.08	850.373		7.68	-2802.38		7.08	1079		7.68	560.944
7.1	946.209		7.7	-2754.91		7.1	1069		7.7	552.469
7.12	461.981		7.72	-2704.08		7.12	1043		7.72	544.645
7.14	138.104		7.74	-2770.87		7.14	1033		7.74	537.429
7.16	50.5995		7.76	-2776.22		7.16	1027		7.76	530.781
7.18	28.7929		7.78	-2769.09		7.18	1043		7.78	524.656
7.2	19.2146		7.8	-2804.45		7.2	936		7.8	519.012
7.22	13.7314		7.82	-2766.24		7.22	920		7.82	513.808
7.24	10.2913		7.84	-2766.44		7.24	880		7.84	509.004
7.26	7.99535		7.86	-2767		7.26	849		7.86	504.563
7.28	6.38831		7.88	-2747.89		7.28	841		7.88	500.45
7.3	5.22034		7.9	-2760.07		7.3	868		7.9	496.631
7.32	4.34519		7.92	-2749.51		7.32	728		7.92	493.078
7.34	3.6727		7.94	-2779.2		7.34	787		7.94	489.764
7.36	3.14488		7.96	-2707.1		7.36	741		7.96	486.664
7.38	2.72306		7.98	-2810.19		7.38	765		7.98	483.757
7.4	2.38067		8	-2722.46		7.4	750		8	481.024
7.42	2.09898		8.02	-2744.88		7.42	740		8.02	478.447
7.44	1.86444		8.04	-2769.45		7.44	664		8.04	476.012
7.46	1.6671		8.06	-2707.62		7.46	656		8.06	473.707
7.48	1.49949		8.08	-2734.96		7.48	665		8.08	471.52
7.5	1.19926		8.1	-2820.52		7.5	677		8.1	469.443
7.52	0.4811		8.12	-2779.9		7.52	628		8.12	467.466
7.54	0.051		8.14	-2737.46		7.54	637		8.14	465.585
7.56	0		8.16	-2755.23		7.56	593		8.16	463.791
7.58	0		8.18	-2782.52		7.58	594		8.18	462.083
7.6	0		8.2	-2752.89		7.6	589		8.2	460.454
7.62	0		8.22	-2780.34		7.62	567		8.22	458.902
7.64	0		8.24	-2758.86		7.64	570		8.24	457.425
7.66	0		8.26	-2744.46		7.66	603		8.26	456.021
7.68	0		8.28	-2797.12		7.68	533		8.28	454.687
7.7	0		8.3	-2760.86		7.7	572		8.3	453.424
7.72	0		8.32	-2750.67		7.72	615		8.32	452.23
7.74	0		8.34	-2745.54		7.74	541		8.34	451.106
7.76	0		8.36	-2793.49		7.76	529		8.36	450.051
7.78	0		8.38	-2730.5		7.78	530		8.38	449.067
7.8	0		8.4	-2753.59		7.8	489		8.4	448.154
7.82	0		8.42	-2775.75		7.82	522		8.42	447.314
7.84	0		8.44	-2765.99		7.84	517		8.44	446.549
7.86	0		8.46	-2804.3		7.86	512		8.46	445.861
7.88	0		8.48	-2809.69		7.88	527		8.48	445.253
7.9	0		8.5	-2758.16		7.9	511		8.5	444.728
7.92	0		8.52	-2769.73		7.92	518		8.52	444.29
7.94	0		8.54	-2781.38		7.94	485		8.54	443.942
7.96	0		8.56	-2774.1		7.96	554		8.56	443.691
7.98	0		8.58	-2757.98		7.98	448		8.58	443.54
8	0		8.6	-2752.23		8	533		8.6	443.495
8.02	0		8.62	-2751		8.02	508		8.62	443.561
8.04	0		8.64	-2772.04		8.04	481		8.64	443.746
8.06	0		8.66	-2758.49		8.06	540.521		8.66	444.054
8.08	0		8.68	-2796.93		8.08	511		8.68	444.493
8.1	0		8.7	-2777.51		8.1	423.364		8.7	445.069
8.12	0		8.72	-2789.22		8.12	462		8.72	445.788
8.14	0		8.74	-2765.09		8.14	502.563		8.74	446.656
8.16	0		8.76	-2776.11		8.16	483		8.76	447.678
8.18	0		8.78	-2763.3		8.18	454		8.78	448.861
8.2	0		8.8	-2756.64		8.2	482		8.8	450.207
8.22	0		8.82	-2769.16		8.22	453		8.82	451.721
8.24	0		8.84	-2728.84		8.24	473		8.84	453.405
8.26	0		8.86	-2816.69		8.26	486		8.86	455.258
8.28	0		8.88	-2765.72		8.28	432		8.88	457.282
8.3	0		8.9	-2740.91		8.3	467		8.9	459.472
8.32	0		8.92	-2756.26		8.32	476		8.92	461.825
8.34	0		8.94	-2755.77		8.34	480		8.94	464.334
8.36	0		8.96	-2801.43		8.36	431		8.96	466.99
8.38	0		8.98	-2780.22		8.38	493		8.98	469.783
8.4	0		9	-2784.14		8.4	469		9	472.7
8.42	0		9.02	-2744.16		8.42	446		9.02	475.724
8.44	0		9.04	-2763.27		8.44	455		9.04	478.838
8.46	0		9.06	-2766.57		8.46	416		9.06	482.021
8.48	0		9.08	-2736.69		8.48	410		9.08	485.25
8.5	0		9.1	-2782.11		8.5	461		9.1	488.501
8.52	0		9.12	-2766.18		8.52	449		9.12	491.748
8.54	0		9.14	-2748.14		8.54	437		9.14	494.96
8.56	0		9.16	-2767.54		8.56	444.029		9.16	498.108
8.58	0		9.18	-2743.6		8.58	460		9.18	501.162
8.6	0		9.2	-2764.52		8.6	465.705		9.2	504.087
8.62	0		9.22	-2764.29		8.62	467		9.22	506.853
8.64	0		9.24	-2736.86		8.64	446.145		9.24	509.425
8.66	0		9.26	-2779.21		8.66	460		9.26	511.772
8.68	0		9.28	-2770.3		8.68	422		9.28	513.864
8.7	0		9.3	-2694.11		8.7	442		9.3	515.672
8.72	0		9.32	-2789.61		8.72	431		9.32	517.17
8.74	0		9.34	-2734.77		8.74	456		9.34	518.337
8.76	0		9.36	-2764.59		8.76	446		9.36	519.155
8.78	0		9.38	-2754.05		8.78	460		9.38	519.613
8.8	0		9.4	-2758.14		8.8	468		9.4	519.705
8.82	0		9.42	-2800.87		8.82	457		9.42	519.431
8.84	0		9.44	-2736.23		8.84	499		9.44	518.797
8.86	0		9.46	-2784.25		8.86	413		9.46	517.815
8.88	0		9.48	-2737.94		8.88	466		9.48	516.502
8.9	0		9.5	-2765.32		8.9	493		9.5	514.879
8.92	0		9.52	-2770.41		8.92	480		9.52	512.973
8.94	0.04889		9.54	-2806.25		8.94	483		9.54	510.81
8.96	0.73229		9.56	-2777.83		8.96	440		9.56	508.421
8.98	1.56629		9.58	-2793.27		8.98	464		9.58	505.838
9	2.02758		9.6	-2788.61		9	463		9.6	503.092
9.02	2.25899		9.62	-2807.65		9.02	506		9.62	500.215
9.04	2.52587		9.64	-2808.16		9.04	490		9.64	497.238
9.06	2.84297		9.66	-2794.63		9.06	489.886		9.66	494.194
9.08	3.22371		9.68	-2830.55		9.08	523		9.68	491.11
9.1	3.68633		9.7	-2767.45		9.1	480.825		9.7	488.015
9.12	4.25607		9.72	-2833.37		9.12	500		9.72	484.934
9.14	4.96871		9.74	-2819.33		9.14	521.257		9.74	481.893
9.16	5.87629		9.76	-2808.35		9.16	505		9.76	478.914
9.18	7.05683		9.78	-2769.45		9.18	532		9.78	476.016
9.2	8.63156		9.8	-2767.65		9.2	514		9.8	473.217
9.22	10.797		9.82	-2802.97		9.22	517		9.82	470.533
9.24	13.8889		9.84	-2802.41		9.24	547		9.84	467.976
9.26	18.5178		9.86	-2793.99		9.26	507		9.86	465.559
9.28	25.8888		9.88	-2807.72		9.28	518		9.88	463.288
9.3	38.7128		9.9	-2775.61		9.3	596		9.9	461.172
9.32	67.2894		9.92	-2809.65		9.32	502		9.92	459.215
9.34	184.954		9.94	-2752.85		9.34	558		9.94	457.419
9.36	636.521		9.96	-2767.22		9.36	529		9.96	455.785
9.38	1255.93		9.98	-2805.75		9.38	540		9.98	454.312
9.4	1076.23		10	-2798.44		9.4	536		10	452.999
9.42	502.538		10.02	-2791.28		9.42	493		10.02	451.842
9.44	156.587		10.04	-2746.27		9.44	557		10.04	450.837
9.46	60.8248		10.06	-2788.41		9.46	508		10.06	449.979
9.48	35.6046		10.08	-2756.7		9.48	553		10.08	449.26
9.5	24.1065		10.1	-2816.11		9.5	524		10.1	448.674
9.52	17.4099		10.12	-2834.65		9.52	517		10.12	448.214
9.54	13.1558		10.14	-2807.31		9.54	479		10.14	447.871
9.56	10.2879		10.16	-2760.07		9.56	505.029		10.16	447.636
9.58	8.26402		10.18	-2795.94		9.58	487		10.18	447.502
9.6	6.78307		10.2	-2761.9		9.6	488.914		10.2	447.459
9.62	5.66703		10.22	-2777.93		9.62	467		10.22	447.497
9.64	4.80522		10.24	-2797.04		9.64	463.513		10.24	447.606
9.66	4.12595		10.26	-2791.21		9.66	474		10.26	447.778
9.68	3.5811		10.28	-2831.44		9.68	435		10.28	448.002
9.7	3.13742		10.3	-2773.7		9.7	495		10.3	448.268
9.72	2.77133		10.32	-2718		9.72	426		10.32	448.565
9.74	2.46576		10.34	-2774.32		9.74	437		10.34	448.885
9.76	2.20806		10.36	-2770.65		9.76	445		10.36	449.215
9.78	1.98874		10.38	-2791.98		9.78	481		10.38	449.547
9.8	1.38225		10.4	-2788.31		9.8	480		10.4	449.869
9.82	0.48668		10.42	-2760.61		9.82	442		10.42	450.172
9.84	0.06275		10.44	-2753.88		9.84	440		10.44	450.445
9.86	0		10.46	-2764.11		9.86	446		10.46	450.677
9.88	0		10.48	-2764.3		9.88	430		10.48	450.86
9.9	0		10.5	-2793.42		9.9	460		10.5	450.982
9.92	0		10.52	-2821.47		9.92	424		10.52	451.036
9.94	0		10.54	-2790.45		9.94	479		10.54	451.013
9.96	0		10.56	-2771.34		9.96	463		10.56	450.904
9.98	0		10.58	-2778.14		9.98	423		10.58	450.704
10	0		10.6	-2777.84		10	429		10.6	450.405
10.02	0		10.62	-2797.44		10.02	435		10.62	450.004
10.04	0		10.64	-2720.93		10.04	479		10.64	449.498
10.06	0		10.66	-2760.32		10.06	436		10.66	448.885
10.08	0		10.68	-2787.6		10.08	467		10.68	448.165
10.1	0		10.7	-2786.78		10.1	407		10.7	447.339
10.12	0		10.72	-2776.85		10.12	388		10.72	446.411
10.14	0		10.74	-2800.82		10.14	415		10.74	445.386
10.16	0		10.76	-2745.7		10.16	462		10.76	444.268
10.18	0		10.78	-2775.5		10.18	426		10.78	443.065
10.2	0.000461562		10.8	-2781.22		10.2	460		10.8	441.783
10.22	0.00461		10.82	-2788.87		10.22	444		10.82	440.431
10.24	0.009		10.84	-2767.45		10.24	425		10.84	439.016
10.26	0.0118		10.86	-2777.98		10.26	431		10.86	437.548
10.28	0.0132		10.88	-2749.47		10.28	391		10.88	436.035
10.3	0.01476		10.9	-2775.92		10.3	449		10.9	434.485
10.32	0.01662		10.92	-2733.34		10.32	505		10.92	432.906
10.34	0.01884		10.94	-2797.74		10.34	449		10.94	431.307
10.36	0.02154		10.96	-2778.13		10.36	453		10.96	429.694
10.38	0.02487		10.98	-2759.51		10.38	432		10.98	428.076
10.4	0.02903		11	-2777.9		10.4	436		11	426.459
10.42	0.03434		11.02	-2714.29		10.42	464		11.02	424.849
10.44	0.04124		11.04	-2738.69		10.44	471		11.04	423.253
10.46	0.05044		11.06	-2752.11		10.46	461		11.06	421.674
10.48	0.0631		11.08	-2743.55		10.48	461		11.08	420.118
10.5	0.08119		11.1	-2719.03		10.5	432		11.1	418.59
10.52	0.10829		11.12	-2780.53		10.52	404		11.12	417.091
10.54	0.1515		11.14	-2729.06		10.54	435		11.14	415.627
10.56	0.22692		11.16	-2756.63		10.56	454		11.16	414.198
10.58	0.39815		11.18	-2749.24		10.58	447		11.18	412.807
10.6	1.11611		11.2	-2760.89		10.6	447		11.2	411.456
10.62	3.77821		11.22	-2782.58		10.62	427		11.22	410.145
10.64	7.13158		11.24	-2748.31		10.64	503		11.24	408.876
10.66	6.05979		11.26	-2732.08		10.66	463		11.26	407.648
10.68	3.11547		11.28	-2776.9		10.68	435		11.28	406.462
10.7	1.02019		11.3	-2741.75		10.7	435		11.3	405.318
10.72	0.37614		11.32	-2790.65		10.72	444		11.32	404.215
10.74	0.21316		11.34	-2774.59		10.74	419		11.34	403.152
10.76	0.14331		11.36	-2771.57		10.76	473		11.36	402.13
10.78	0.10314		11.38	-2791.58		10.78	442		11.38	401.147
10.8	0.07776		11.4	-2797.64		10.8	435		11.4	400.203
10.82	0.06071		11.42	-2781.73		10.82	426		11.42	399.297
10.84	0.04871		11.44	-2772.86		10.84	446		11.44	398.427
10.86	0.03994		11.46	-2756.03		10.86	434		11.46	397.595
10.88	0.03335		11.48	-2751.23		10.88	461		11.48	396.798
10.9	0.02826		11.5	-2770.47		10.9	433		11.5	396.037
10.92	0.02425		11.52	-2755.75		10.92	474		11.52	395.31
10.94	0.02104		11.54	-2772.05		10.94	408		11.54	394.618
10.96	0.01843		11.56	-2765.4		10.96	426		11.56	393.961
10.98	0.01627		11.58	-2764.77		10.98	443		11.58	393.337
11	0.01448		11.6	-2779.18		11	423		11.6	392.747
11.02	0.01296		11.62	-2772.63		11.02	485		11.62	392.191
11.04	0.01167		11.64	-2773.1		11.04	459		11.64	391.668
11.06	0.00817		11.66	-2757.62		11.06	444		11.66	391.18
11.08	0.00322		11.68	-2801.16		11.08	451		11.68	390.724
11.1	0.000654819		11.7	-2790.74		11.1	474		11.7	390.302
11.12	0		11.72	-2783.35		11.12	411		11.72	389.913
11.14	0		11.74	-2789.99		11.14	461		11.74	389.556
11.16	0		11.76	-2771.67		11.16	432		11.76	389.232
11.18	0		11.78	-2784.38		11.18	438		11.78	388.94
11.2	0		11.8	-2790.12		11.2	425		11.8	388.679
11.22	0		11.82	-2753.88		11.22	402		11.82	388.448
11.24	0		11.84	-2766.68		11.24	435		11.84	388.245
11.26	0		11.86	-2774.5		11.26	450		11.86	388.068
11.28	0		11.88	-2814.35		11.28	404		11.88	387.916
11.3	0		11.9	-2811.22		11.3	438		11.9	387.787
11.32	0		11.92	-2779.12		11.32	388		11.92	387.68
11.34	0		11.94	-2756.03		11.34	403		11.94	387.593
11.36	0		11.96	-2787.96		11.36	405		11.96	387.522
11.38	0		11.98	-2784.9		11.38	384		11.98	387.466
11.4	0		12	-2768.86		11.4	377		12	387.422
11.42	0		12.02	-2769.82		11.42	392		12.02	387.387
11.44	0		12.04	-2773.79		11.44	400		12.04	387.358
11.46	0		12.06	-2776.77		11.46	416		12.06	387.331
11.48	0		12.08	-2774.74		11.48	420		12.08	387.303
11.5	0		12.1	-2763.71		11.5	400		12.1	387.271
11.52	0		12.12	-2765.67		11.52	414		12.12	387.23
11.54	0		12.14	-2708.61		11.54	397		12.14	387.177
11.56	0		12.16	-2762.55		11.56	403		12.16	387.109
11.58	0		12.18	-2759.46		11.58	403		12.18	387.022
11.6	0		12.2	-2815.35		11.6	388		12.2	386.912
11.62	0		12.22	-2793.21		11.62	394		12.22	386.776
11.64	0		12.24	-2804.05		11.64	393		12.24	386.612
11.66	0		12.26	-2767.85		11.66	408		12.26	386.417
11.68	0		12.28	-2768.63		11.68	364		12.28	386.19
11.7	0		12.3	-2756.34		11.7	374		12.3	385.902
11.72	0		12.32	-2756.04		11.72	381		12.32	385.6
11.74	0		12.34	-2754.71		11.74	374		12.34	385.278
11.76	0		12.36	-2783.36		11.76	392		12.36	384.921
11.78	0		12.38	-2754.97		11.78	379		12.38	384.529
11.8	0		12.4	-2780.54		11.8	373		12.4	384.105
11.82	0		12.42	-2767.09		11.82	409		12.42	383.65
11.84	0		12.44	-2770.6		11.84	396		12.44	383.165
11.86	0.03726		12.46	-2783.09		11.86	388		12.46	382.655
11.88	0.11401		12.48	-2778.56		11.88	348		12.48	382.122
11.9	0.1695		12.5	-2763		11.9	351		12.5	381.567
11.92	0.20971		12.52	-2786.43		11.92	383		12.52	380.995
11.94	0.23357		12.54	-2781.84		11.94	406		12.54	380.407
11.96	0.26176		12.56	-2758.24		11.96	374		12.56	379.806
11.98	0.29536		12.58	-2791.63		11.98	377		12.58	379.195
12	0.33588		12.6	-2763.01		12	393		12.6	378.575
12.02	0.38535		12.62	-2782.39		12.02	392		12.62	377.95
12.04	0.44662		12.64	-2769.76		12.04	388		12.64	377.319
12.06	0.52374		12.66	-2725.12		12.06	385		12.66	376.686
12.08	0.62271		12.68	-2762.49		12.08	387		12.68	376.052
12.1	0.75262		12.7	-2804.85		12.1	398		12.7	375.418
12.12	0.92784		12.72	-2803.22		12.12	396		12.72	374.784
12.14	1.17213		12.74	-2810.59		12.14	453		12.74	374.153
12.16	1.5271		12.76	-2777.96		12.16	399		12.76	373.525
12.18	2.07086		12.78	-2787.34		12.18	402		12.78	372.902
12.2	2.96453		12.8	-2797.72		12.2	346		12.8	372.283
12.22	4.63089		12.82	-2741.11		12.22	368		12.82	371.67
12.24	9.49604		12.84	-2780.5		12.24	357		12.84	371.065
12.26	31.7406		12.86	-2766.9		12.26	393		12.86	370.468
12.28	89.628		12.88	-2780.32		12.28	392		12.88	369.88
12.3	114.667		12.9	-2768.74		12.3	404		12.9	369.302
12.32	84.2436		12.92	-2794.17		12.32	404		12.92	368.737
12.34	40.6091		12.94	-2746.62		12.34	405		12.94	368.184
12.36	13.2421		12.96	-2772.08		12.36	376		12.96	367.646
12.38	5.4112		12.98	-2751.56		12.38	404		12.98	367.123
12.4	3.31469		13	-2767.05		12.4	378		13	366.618
12.42	2.34795		13.02	-2780.57		12.42	391		13.02	366.13
12.44	1.77305		13.04	-2769.1		12.44	387		13.04	365.662
12.46	1.41216		13.06	-2747.65		12.46	374		13.06	365.214
12.48	1.17674		13.08	-2763.22		12.48	378		13.08	364.787
12.5	1.02107		13.1	-2766.82		12.5	393		13.1	364.383
12.52	0.92032		13.12	-2762.44		12.52	369		13.12	364.002
12.54	0.86079		13.14	-2770.08		12.54	373		13.14	363.646
12.56	0.83549		13.16	-2765.75		12.56	396		13.16	363.315
12.58	0.8421		13.18	-2785.45		12.58	362		13.18	363.01
12.6	0.88251		13.2	-2770.17		12.6	390		13.2	362.733
12.62	0.96344		13.22	-2782.92		12.62	370		13.22	362.485
12.64	1.09868		13.24	-2784.7		12.64	382		13.24	362.267
12.66	1.31422		13.26	-2795.52		12.66	426		13.26	362.079
12.68	1.65985		13.28	-2782.36		12.68	388		13.28	361.924
12.7	2.23318		13.3	-2749.24		12.7	345		13.3	361.801
12.72	3.23211		13.32	-2780.15		12.72	346		13.32	361.712
12.74	5.93597		13.34	-2778.09		12.74	338		13.34	361.658
12.76	18.38		13.36	-2763.08		12.76	370		13.36	361.64
12.78	56.9447		13.38	-2783.1		12.78	360		13.38	361.659
12.8	86.2782		13.4	-2768.15		12.8	349		13.4	361.715
12.82	67.199		13.42	-2788.25		12.82	405		13.42	361.81
12.84	37.9721		13.44	-2761.38		12.84	365		13.44	361.944
12.86	13.207		13.46	-2781.55		12.86	378		13.46	362.118
12.88	4.7583		13.48	-2767.77		12.88	364		13.48	362.332
12.9	2.64637		13.5	-2782.02		12.9	375		13.5	362.587
12.92	1.77864		13.52	-2750.32		12.92	349		13.52	362.884
12.94	1.28221		13.54	-2784.66		12.94	396		13.54	363.221
12.96	0.96831		13.56	-2754.04		12.96	370		13.56	363.6
12.98	0.75718		13.58	-2789.46		12.98	390		13.58	364.02
13	0.60837		13.6	-2756.92		13	374		13.6	364.48
13.02	0.49953		13.62	-2757.42		13.02	360		13.62	364.981
13.04	0.41752		13.64	-2774.96		13.04	371		13.64	365.52
13.06	0.35418		13.66	-2803.53		13.06	392		13.66	366.096
13.08	0.30425		13.68	-2786.14		13.08	376		13.68	366.709
13.1	0.26418		13.7	-2786.79		13.1	372		13.7	367.355
13.12	0.23155		13.72	-2750.47		13.12	376		13.72	368.034
13.14	0.20461		13.74	-2788.18		13.14	368		13.74	368.742
13.16	0.18211		13.76	-2810.91		13.16	372		13.76	369.476
13.18	0.16314		13.78	-2755.67		13.18	352		13.78	370.233
13.2	0.14688		13.8	-2789.45		13.2	367		13.8	371.009
13.22	0.09748		13.82	-2796.24		13.22	354		13.82	371.801
13.24	0.04219		13.84	-2793.04		13.24	352		13.84	372.604
13.26	0.01253		13.86	-2756.85		13.26	341		13.86	373.414
13.28	0		13.88	-2769.66		13.28	354		13.88	374.226
13.3	0		13.9	-2771.47		13.3	387		13.9	375.035
13.32	0		13.92	-2751.27		13.32	356		13.92	375.836
13.34	0		13.94	-2779.06		13.34	358		13.94	376.623
13.36	0		13.96	-2775.83		13.36	373		13.96	377.391
13.38	0		13.98	-2777.57		13.38	353		13.98	378.133
13.4	0		14	-2807.28		13.4	368		14	378.843
13.42	0		14.02	-2780.95		13.42	348		14.02	379.515
13.44	0		14.04	-2771.58		13.44	375		14.04	380.144
13.46	0		14.06	-2726.16		13.46	355		14.06	380.723
13.48	0		14.08	-2806.68		13.48	369		14.08	381.246
13.5	0		14.1	-2781.14		13.5	355		14.1	381.708
13.52	0		14.12	-2730.54		13.52	387		14.12	382.104
13.54	0		14.14	-2770.86		13.54	353		14.14	382.429
13.56	0		14.16	-2770.12		13.56	384		14.16	382.679
13.58	0		14.18	-2756.29		13.58	349		14.18	382.852
13.6	0		14.2	-2758.38		13.6	382		14.2	382.945
13.62	0		14.22	-2742.39		13.62	382		14.22	382.957
13.64	0		14.24	-2771.32		13.64	365		14.24	382.888
13.66	0		14.26	-2764.17		13.66	337		14.26	382.738
13.68	0		14.28	-2765.95		13.68	355		14.28	382.511
13.7	0		14.3	-2751.64		13.7	355		14.3	382.208
13.72	0		14.32	-2790.27		13.72	392		14.32	381.833
13.74	0		14.34	-2760.83		13.74	355		14.34	381.39
13.76	0.00185		14.36	-2795.32		13.76	333		14.36	380.885
13.78	0.01343		14.38	-2792.76		13.78	389		14.38	380.323
13.8	0.02241		14.4	-2792.15		13.8	356		14.4	379.709
13.82	0.03064		14.42	-2800.49		13.82	350		14.42	379.05
13.84	0.03562		14.44	-2806.79		13.84	354		14.44	378.351
13.86	0.03977		14.46	-2788.06		13.86	391		14.46	377.619
13.88	0.04469		14.48	-2751.3		13.88	379		14.48	376.86
13.9	0.05059		14.5	-2759.52		13.9	378		14.5	376.079
13.92	0.05773		14.52	-2749.72		13.92	399		14.52	375.284
13.94	0.06651		14.54	-2790.92		13.94	372		14.54	374.479
13.96	0.07745		14.56	-2773.11		13.96	376		14.56	373.67
13.98	0.09133		14.58	-2794.3		13.98	375		14.58	372.863
14	0.10932		14.6	-2767.5		14	346		14.6	372.061
14.02	0.1332		14.62	-2739.71		14.02	373		14.62	371.271
14.04	0.16585		14.64	-2792.93		14.04	383		14.64	370.496
14.06	0.21216		14.66	-2758.18		14.06	429		14.66	369.74
14.08	0.28097		14.68	-2781.44		14.08	349		14.68	369.008
14.1	0.38949		14.7	-2747.74		14.1	375		14.7	368.301
14.12	0.57598		14.72	-2791.06		14.12	426		14.72	367.623
14.14	0.98105		14.74	-2778.41		14.14	386		14.74	366.977
14.16	2.60015		14.76	-2754.8		14.16	387		14.76	366.364
14.18	8.85791		14.78	-2765.22		14.18	401		14.78	365.787
14.2	17.6349		14.8	-2777.68		14.2	399		14.8	365.247
14.22	15.3293		14.82	-2790.18		14.22	415		14.82	364.744
14.24	10.9805		14.84	-2776.72		14.24	386		14.84	364.281
14.26	4.94925		14.86	-2760.29		14.26	393		14.86	363.856
14.28	1.6135		14.88	-2807.91		14.28	391		14.88	363.471
14.3	0.72193		14.9	-2782.56		14.3	405		14.9	363.125
14.32	0.45451		14.92	-2753.25		14.32	366		14.92	362.817
14.34	0.31864		14.94	-2794.98		14.34	395		14.94	362.548
14.36	0.23603		14.96	-2784.75		14.36	360		14.96	362.315
14.38	0.18193		14.98	-2764.55		14.38	362		14.98	362.118
14.4	0.14455		15	-2722.39		14.4	362		15	361.955
14.42	0.11764		15.02	-2741.26		14.42	353		15.02	361.825
14.44	0.09762		15.04	-2812.16		14.44	346		15.04	361.726
14.46	0.08231		15.06	-2778.09		14.46	364		15.06	361.655
14.48	0.07035		15.08	-2791.05		14.48	400		15.08	361.612
14.5	0.06082		15.1	-2773.03		14.5	391		15.1	361.594
14.52	0.0531		15.12	-2775.04		14.52	400		15.12	361.599
14.54	0.04677		15.14	-2764.06		14.54	358		15.14	361.625
14.56	0.04151		15.16	-2767.11		14.56	375		15.16	361.669
14.58	0.03709		15.18	-2772.17		14.58	353		15.18	361.73
14.6	0.03334		15.2	-2791.24		14.6	379		15.2	361.804
14.62	0.02685		15.22	-2784.33		14.62	406		15.22	361.892
14.64	0.01369		15.24	-2767.43		14.64	352		15.24	361.989
14.66	0.00648		15.26	-2787.53		14.66	386		15.26	362.094
14.68	0.000778642		15.28	-2781.64		14.68	362		15.28	362.206
14.7	0		15.3	-2775.76		14.7	395		15.3	362.322
14.72	0		15.32	-2768.88		14.72	351		15.32	362.441
14.74	0		15.34	-2801		14.74	363		15.34	362.56
14.76	0		15.36	-2800.12		14.76	386		15.36	362.679
14.78	0		15.38	-2809.23		14.78	375		15.38	362.796
14.8	0		15.4	-2778.35		14.8	362		15.4	362.909
14.82	0		15.42	-2789.46		14.82	349		15.42	363.02
14.84	0		15.44	-2787.56		14.84	362		15.44	363.126
14.86	0		15.46	-2806.66		14.86	378		15.46	363.228
14.88	0		15.48	-2732.76		14.88	330		15.48	363.325
14.9	0		15.5	-2749.86		14.9	355		15.5	363.42
14.92	0		15.52	-2780.95		14.92	384		15.52	363.511
14.94	0		15.54	-2765.04		14.94	342		15.54	363.6
14.96	0		15.56	-2779.13		14.96	352		15.56	363.689
14.98	0		15.58	-2776.22		14.98	372		15.58	363.779
15	0		15.6	-2770.31		15	414		15.6	363.872
15.02	0		15.62	-2762.41		15.02	395		15.62	363.97
15.04	0.00675		15.64	-2815.51		15.04	324		15.64	364.074
15.06	0.04703		15.66	-2786.62		15.06	358		15.66	364.187
15.08	0.07543		15.68	-2741.75		15.08	345		15.68	364.31
15.1	0.10356		15.7	-2769.88		15.1	363		15.7	364.445
15.12	0.12326		15.72	-2765.03		15.12	361		15.72	364.593
15.14	0.13753		15.74	-2757.19		15.14	372		15.74	364.756
15.16	0.15442		15.76	-2754.37		15.16	369		15.76	364.935
15.18	0.17463		15.78	-2747.57		15.18	364		15.78	365.13
15.2	0.1991		15.8	-2758.78		15.2	345		15.8	365.342
15.22	0.22909		15.82	-2764.01		15.22	352		15.82	365.57
15.24	0.26642		15.84	-2756.25		15.24	369		15.84	365.814
15.26	0.31368		15.86	-2757.51		15.26	349		15.86	366.073
15.28	0.37477		15.88	-2792.78		15.28	355		15.88	366.346
15.3	0.45564		15.9	-2752.07		15.3	361		15.9	366.63
15.32	0.56586		15.92	-2753.36		15.32	368		15.92	366.924
15.34	0.72157		15.94	-2735.66		15.34	336		15.94	367.224
15.36	0.95171		15.96	-2758.96		15.36	337		15.96	367.528
15.38	1.31237		15.98	-2754.27		15.38	328		15.98	367.831
15.4	1.92608		16	-2772.57		15.4	359		16	368.13
15.42	3.21757		16.02	-2753.86		15.42	348		16.02	368.421
15.44	8.16567		16.04	-2752.14		15.44	350		16.04	368.699
15.46	28.0167		16.06	-2792.4		15.46	331		16.06	368.959
15.48	58.9924		16.08	-2803.63		15.48	405		16.08	369.196
15.5	52.3906		16.1	-2795.84		15.5	388		16.1	369.405
15.52	39.7106		16.12	-2741.02		15.52	357		16.12	369.58
15.54	21.5838		16.14	-2762.15		15.54	373		16.14	369.716
15.56	7.29303		16.16	-2773.24		15.56	359		16.16	369.807
15.58	2.88175		16.18	-2782.29		15.58	362		16.18	369.849
15.6	1.7174		16.2	-2798.27		15.6	368		16.2	369.836
15.62	1.18495		16.22	-2831.2		15.62	376		16.22	369.764
15.64	0.86928		16.24	-2781.07		15.64	323		16.24	369.629
15.66	0.66538		16.26	-2768.86		15.66	352		16.26	369.428
15.68	0.52592		16.28	-2781.6		15.68	397		16.28	369.16
15.7	0.42627		16.3	-2796.26		15.7	369		16.3	368.822
15.72	0.35257		16.32	-2797.85		15.72	374		16.32	368.414
15.74	0.2965		16.34	-2769.37		15.74	382		16.34	367.936
15.76	0.25285		16.36	-2787.83		15.76	385		16.36	367.391
15.78	0.21819		16.38	-2753.22		15.78	392		16.38	366.779
15.8	0.19022		16.4	-2736.54		15.8	381		16.4	366.105
15.82	0.1673		16.42	-2731.81		15.82	376		16.42	365.372
15.84	0.15145		16.44	-2807.02		15.84	384		16.44	364.585
15.86	0.1498		16.46	-2784.19		15.86	383		16.46	363.749
15.88	0.14515		16.48	-2778.31		15.88	348		16.48	362.87
15.9	0.13715		16.5	-2783.39		15.9	389		16.5	361.952
15.92	0.09886		16.52	-2736.44		15.92	388		16.52	361.003
15.94	0.07728		16.54	-2795.46		15.94	406		16.54	360.027
15.96	0.0623		16.56	-2772.47		15.96	383		16.56	359.033
15.98	0.06095		16.58	-2796.46		15.98	388		16.58	358.024
16	0.06948		16.6	-2785.45		16	370		16.6	357.009
16.02	0.07995		16.62	-2753.43		16.02	389		16.62	355.992
16.04	0.09296		16.64	-2784.41		16.04	391		16.64	354.978
16.06	0.10945		16.66	-2773.41		16.06	351		16.66	353.975
16.08	0.13075		16.68	-2781.42		16.08	340		16.68	352.987
16.1	0.15895		16.7	-2771.45		16.1	348		16.7	352.018
16.12	0.19739		16.72	-2784.51		16.12	403		16.72	351.075
16.14	0.2517		16.74	-2805.6		16.14	382		16.74	350.161
16.16	0.33198		16.76	-2752.72		16.16	371		16.76	349.281
16.18	0.45784		16.78	-2771.88		16.18	362		16.78	348.439
16.2	0.67223		16.8	-2772.08		16.2	346		16.8	347.639
16.22	1.12675		16.82	-2764.32		16.22	313		16.82	346.883
16.24	2.88499		16.84	-2758.61		16.24	363		16.84	346.176
16.26	9.853		16.86	-2721.96		16.26	375		16.86	345.52
16.28	20.4055		16.88	-2776.35		16.28	362		16.88	344.918
16.3	17.6666		16.9	-2771.81		16.3	347		16.9	344.372
16.32	13.602		16.92	-2772.32		16.32	345		16.92	343.883
16.34	8.03911		16.94	-2779.89		16.34	373		16.94	343.454
16.36	2.7987		16.96	-2767.52		16.36	354		16.96	343.086
16.38	1.05845		16.98	-2771.22		16.38	388		16.98	342.781
16.4	0.61419		17	-2757.97		16.4	404		17	342.538
16.42	0.42108		17.02	-2778.8		16.42	408		17.02	342.359
16.44	0.30789		17.04	-2782.68		16.44	332		17.04	342.244
16.46	0.23514		17.06	-2780.63		16.46	354		17.06	342.194
16.48	0.18555		17.08	-2795.64		16.48	359		17.08	342.207
16.5	0.15022		17.1	-2769.72		16.5	353		17.1	342.284
16.52	0.12413		17.12	-2790.86		16.52	399		17.12	342.423
16.54	0.10431		17.14	-2749.06		16.54	339		17.14	342.624
16.56	0.0889		17.16	-2772.32		16.56	361		17.16	342.886
16.58	0.07668		17.18	-2768.64		16.58	336		17.18	343.206
16.6	0.06682		17.2	-2790.02		16.6	346		17.2	343.583
16.62	0.05875		17.22	-2790.45		16.62	377		17.22	344.016
16.64	0.05206		17.24	-2740.94		16.64	345		17.24	344.501
16.66	0.04645		17.26	-2775.47		16.66	355		17.26	345.038
16.68	0.04171		17.28	-2790.06		16.68	346		17.28	345.622
16.7	0.03596		17.3	-2760.69		16.7	355		17.3	346.251
16.72	0.02042		17.32	-2751.36		16.72	341		17.32	346.923
16.74	0.01101		17.34	-2771.07		16.74	319		17.34	347.633
16.76	0.00404		17.36	-2762.82		16.76	371		17.36	348.379
16.78	0		17.38	-2732.59		16.78	351		17.38	349.157
16.8	0		17.4	-2786.4		16.8	350		17.4	349.964
16.82	0		17.42	-2740.23		16.82	357		17.42	350.795
16.84	0		17.44	-2793.08		16.84	362		17.44	351.647
16.86	0		17.46	-2766.95		16.86	398		17.46	352.515
16.88	0		17.48	-2769.83		16.88	343		17.48	353.395
16.9	0		17.5	-2763.72		16.9	347		17.5	354.283
16.92	0		17.52	-2804.61		16.92	346		17.52	355.174
16.94	0		17.54	-2795.5		16.94	338		17.54	356.063
16.96	0		17.56	-2777.38		16.96	350		17.56	356.946
16.98	0		17.58	-2769.25		16.98	346		17.58	357.818
17	0		17.6	-2780.11		17	359		17.6	358.673
17.02	0		17.62	-2780.94		17.02	338		17.62	359.508
17.04	0		17.64	-2781.75		17.04	334		17.64	360.318
17.06	0		17.66	-2753.53		17.06	336		17.66	361.098
17.08	0		17.68	-2776.28		17.08	321		17.68	361.844
17.1	0		17.7	-2755.99		17.1	347		17.7	362.553
17.12	0		17.72	-2782.66		17.12	326		17.72	363.222
17.14	0		17.74	-2765.28		17.14	368		17.74	363.847
17.16	0		17.76	-2793.86		17.16	345		17.76	364.426
17.18	0		17.78	-2780.39		17.18	349		17.78	364.958
17.2	0		17.8	-2777.88		17.2	328		17.8	365.442
17.22	0		17.82	-2797.31		17.22	328		17.82	365.878
17.24	0		17.84	-2773.7		17.24	378		17.84	366.266
17.26	0		17.86	-2765.04		17.26	344		17.86	366.608
17.28	0		17.88	-2790.34		17.28	330		17.88	366.904
17.3	0		17.9	-2803.59		17.3	360		17.9	367.157
17.32	0		17.92	-2759.81		17.32	370		17.92	367.37
17.34	0.00507		17.94	-2761.98		17.34	351		17.94	367.546
17.36	0.01337		17.96	-2777.12		17.36	360		17.96	367.687
17.38	0.01719		17.98	-2779.23		17.38	391		17.98	367.798
17.4	0.02323		18	-2769.32		17.4	338		18	367.882
17.42	0.02687		18.02	-2746.38		17.42	385		18.02	367.943
17.44	0.03002		18.04	-2783.42		17.44	333		18.04	367.983
17.46	0.03376		18.06	-2772.44		17.46	360		18.06	368.007
17.48	0.03824		18.08	-2769.45		17.48	358		18.08	368.018
17.5	0.04368		18.1	-2792.46		17.5	365		18.1	368.019
17.52	0.05037		18.12	-2782.45		17.52	325		18.12	368.012
17.54	0.05873		18.14	-2773.44		17.54	335		18.14	368.001
17.56	0.06937		18.16	-2751.42		17.56	354		18.16	367.986
17.58	0.08319		18.18	-2794.41		17.58	363		18.18	367.972
17.6	0.1016		18.2	-2739.39		17.6	353		18.2	367.958
17.62	0.12691		18.22	-2772.38		17.62	353		18.22	367.946
17.64	0.16304		18.24	-2759.37		17.64	353		18.24	367.937
17.66	0.21717		18.26	-2783.37		17.66	382		18.26	367.933
17.68	0.30357		18.28	-2770.37		17.68	360		18.28	367.933
17.7	0.45577		18.3	-2781.37		17.7	381		18.3	367.937
17.72	0.82607		18.32	-2795.38		17.72	355		18.32	367.945
17.74	2.43844		18.34	-2775.39		17.74	373		18.34	367.958
17.76	7.73693		18.36	-2761.41		17.76	345		18.36	367.975
17.78	12.5353		18.38	-2767.43		17.78	359		18.38	367.995
17.8	9.16277		18.4	-2775.45		17.8	362		18.4	368.017
17.82	7.58672		18.42	-2787.48		17.82	343		18.42	368.04
17.84	4.47398		18.44	-2779.5		17.84	367		18.44	368.065
17.86	1.54316		18.46	-2785.53		17.86	376		18.46	368.09
17.88	0.59784		18.48	-2750.55		17.88	351		18.48	368.115
17.9	0.35327		18.5	-2783.57		17.9	338		18.5	368.138
17.92	0.24416		18.52	-2773.6		17.92	382		18.52	368.161
17.94	0.17957		18.54	-2747.62		17.94	380		18.54	368.183
17.96	0.13778		18.56	-2791.64		17.96	365		18.56	368.204
17.98	0.10914		18.58	-2746.66		17.98	363		18.58	368.224
18	0.08863		18.6	-2751.68		18	373		18.6	368.244
18.02	0.07343		18.62	-2767.7		18.02	396		18.62	368.264
18.04	0.06206		18.64	-2774.72		18.04	359		18.64	368.286
18.06	0.05344		18.66	-2809.75		18.06	370		18.66	368.309
18.08	0.04644		18.68	-2791.77		18.08	373		18.68	368.337
18.1	0.04092		18.7	-2780.8		18.1	350		18.7	368.368
18.12	0.03637		18.72	-2766.84		18.12	360		18.72	368.405
18.14	0.03256		18.74	-2774.88		18.14	369		18.74	368.449
18.16	0.02942		18.76	-2775.94		18.16	391		18.76	368.5
18.18	0.02682		18.78	-2781		18.18	348		18.78	368.559
18.2	0.02297		18.8	-2765.06		18.2	403		18.8	368.629
18.22	0.01376		18.82	-2770.15		18.22	370		18.82	368.709
18.24	0.00963		18.84	-2787.24		18.24	383		18.84	368.801
18.26	0.00606		18.86	-2773.34		18.26	359		18.86	368.905
18.28	0.00398		18.88	-2753.46		18.28	372		18.88	369.023
18.3	0.00484		18.9	-2753.59		18.3	361		18.9	369.155
18.32	0.00602		18.92	-2771.74		18.32	347		18.92	369.302
18.34	0.00769		18.94	-2738.9		18.34	367		18.94	369.464
18.36	0.01017		18.96	-2813.08		18.36	381		18.96	369.643
18.38	0.0186		18.98	-2781.28		18.38	375		18.98	369.839
18.4	0.03615		19	-2769.49		18.4	367		19	370.052
18.42	0.05576		19.02	-2797.72		18.42	355		19.02	370.283
18.44	0.12433		19.04	-2763.97		18.44	363		19.04	370.531
18.46	0.35586		19.06	-2749.23		18.46	357		19.06	370.799
18.48	0.64339		19.08	-2756.52		18.48	392		19.08	371.084
18.5	0.51263		19.1	-2780.82		18.5	359		19.1	371.389
18.52	0.4204		19.12	-2779.15		18.52	369		19.12	371.712
18.54	0.32168		19.14	-2820.49		18.54	395		19.14	372.053
18.56	0.16329		19.16	-2770.85		18.56	351		19.16	372.414
18.58	0.10661		19.18	-2780.23		18.58	396		19.18	372.793
18.6	0.10263		19.2	-2772.63		18.6	391		19.2	373.19
18.62	0.11244		19.22	-2761.04		18.62	375		19.22	373.604
18.64	0.13016		19.24	-2797.47		18.64	368		19.24	374.036
18.66	0.15686		19.26	-2790.92		18.66	333		19.26	374.486
18.68	0.19621		19.28	-2759.39		18.68	351		19.28	374.951
18.7	0.25544		19.3	-2786.87		18.7	362		19.3	375.433
18.72	0.34902		19.32	-2789.37		18.72	376		19.32	375.93
18.74	0.50889		19.34	-2801.88		18.74	368		19.34	376.441
18.76	0.85008		19.36	-2776.4		18.76	367		19.36	376.967
18.78	2.17301		19.38	-2775.94		18.78	362		19.38	377.506
18.8	7.34258		19.4	-2773.49		18.8	378		19.4	378.058
18.82	15.0694		19.42	-2779.06		18.82	373		19.42	378.623
18.84	12.49		19.44	-2739.63		18.84	356		19.44	379.198
18.86	9.44573		19.46	-2750.22		18.86	370		19.46	379.784
18.88	7.51503		19.48	-2788.82		18.88	390		19.48	380.379
18.9	3.09879		19.5	-2769.42		18.9	390		19.5	380.983
18.92	1.04392		19.52	-2769.03		18.92	372		19.52	381.596
18.94	0.52913		19.54	-2773.65		18.94	405		19.54	382.215
18.96	0.35059		19.56	-2788.28		18.96	331		19.56	382.841
18.98	0.25241		19.58	-2739.91		18.98	363		19.58	383.473
19	0.19082		19.6	-2751.55		19	375		19.6	384.109
19.02	0.14949		19.62	-2775.19		19.02	347		19.62	384.749
19.04	0.12036		19.64	-2784.83		19.04	381		19.64	385.393
19.06	0.09904		19.66	-2759.48		19.06	396		19.66	386.039
19.08	0.08295		19.68	-2800.12		19.08	389		19.68	386.687
19.1	0.0705		19.7	-2778.77		19.1	365		19.7	387.336
19.12	0.06067		19.72	-2755.42		19.12	367		19.72	387.986
19.14	0.05277		19.74	-2727.07		19.14	326		19.74	388.635
19.16	0.04632		19.76	-2781.72		19.16	376		19.76	389.284
19.18	0.04099		19.78	-2778.37		19.18	367		19.78	389.932
19.2	0.03653		19.8	-2788.02		19.2	375		19.8	390.579
19.22	0.03276		19.82	-2765.66		19.22	387		19.82	391.223
19.24	0.02937		19.84	-2797.3		19.24	351		19.84	391.866
19.26	0.01902		19.86	-2763.94		19.26	358		19.86	392.506
19.28	0.00957		19.88	-2770.58		19.28	390		19.88	393.144
19.3	0.0064		19.9	-2763.22		19.3	363		19.9	393.78
19.32	0.0011		19.92	-2783.85		19.32	361		19.92	394.413
19.34	0		19.94	-2800.48		19.34	349		19.94	395.044
19.36	0.000841431		19.96	-2772.11		19.36	375		19.96	395.672
19.38	0.01316		19.98	-2765.73		19.38	376		19.98	396.298
19.4	0.02408		20	-2790.36		19.4	379		20	396.922
19.42	0.02965		20.02	-2773.98		19.42	374		20.02	397.545
19.44	0.03964		20.04	-2759.6		19.44	414		20.04	398.166
19.46	0.04554		20.06	-2769.22		19.46	404		20.06	398.785
19.48	0.05089		20.08	-2804.84		19.48	366		20.08	399.403
19.5	0.05724		20.1	-2775.46		19.5	386		20.1	400.02
19.52	0.06487		20.12	-2727.07		19.52	387		20.12	400.637
19.54	0.07413		20.14	-2810.69		19.54	383		20.14	401.254
19.56	0.08554		20.16	-2754.31		19.56	369		20.16	401.87
19.58	0.09981		20.18	-2784.92		19.58	418		20.18	402.487
19.6	0.11798		20.2	-2779.54		19.6	407		20.2	403.104
19.62	0.14163		20.22	-2735.16		19.62	384		20.22	403.722
19.64	0.17322		20.24	-2758.78		19.64	375		20.24	404.341
19.66	0.21676		20.26	-2802.4		19.66	401		20.26	404.962
19.68	0.27912		20.28	-2784.02		19.68	361		20.28	405.584
19.7	0.37302		20.3	-2798.64		19.7	383		20.3	406.209
19.72	0.52392		20.32	-2745.27		19.72	407		20.32	406.835
19.74	0.7945		20.34	-2767.9		19.74	436		20.34	407.464
19.76	1.50316		20.36	-2773.53		19.76	382		20.36	408.096
19.78	4.64577		20.38	-2797.17		19.78	386		20.38	408.731
19.8	13.9637		20.4	-2788.81		19.8	377		20.4	409.37
19.82	20.2074		20.42	-2762.45		19.82	400		20.42	410.012
19.84	13.5165		20.44	-2765.09		19.84	369		20.44	410.658
19.86	11.8908		20.46	-2792.75		19.86	403		20.46	411.309
19.88	8.31884		20.48	-2793.4		19.88	397		20.48	411.964
19.9	3.07481		20.5	-2766.06		19.9	405		20.5	412.624
19.92	1.10599		20.52	-2765.73		19.92	385		20.52	413.289
19.94	0.61671		20.54	-2758.4		19.94	369		20.54	413.959
19.96	0.42077		20.56	-2761.07		19.96	398		20.56	414.635
19.98	0.3077		20.58	-2777.75		19.98	405		20.58	415.316
20	0.23522		20.6	-2774.44		20	381		20.6	416.004
20.02	0.18586		20.62	-2766.13		20.02	398		20.62	416.697
20.04	0.15067		20.64	-2773.83		20.04	413		20.64	417.397
20.06	0.12467		20.66	-2793.54		20.06	404		20.66	418.103
20.08	0.1049		20.68	-2758.25		20.08	369		20.68	418.817
20.1	0.08952		20.7	-2762.97		20.1	399		20.7	419.537
20.12	0.0773		20.72	-2784.7		20.12	448		20.72	420.265
20.14	0.06743		20.74	-2760.44		20.14	365		20.74	421
20.16	0.05934		20.76	-2757.18		20.16	422		20.76	421.743
20.18	0.05264		20.78	-2788.93		20.18	392		20.78	422.494
20.2	0.04701		20.8	-2767.69		20.2	398		20.8	423.253
20.22	0.04224		20.82	-2794.46		20.22	443		20.82	424.02
20.24	0.03635		20.84	-2748.23		20.24	420		20.84	424.796
20.26	0.02095		20.86	-2774.02		20.26	377		20.86	425.581
20.28	0.01218		20.88	-2768.81		20.28	396		20.88	426.375
20.3	0.00742		20.9	-2752.61		20.3	382		20.9	427.177
20.32	0.000819475		20.92	-2770.43		20.32	436		20.92	427.989
20.34	0		20.94	-2753.25		20.34	414		20.94	428.81
20.36	0		20.96	-2796.08		20.36	409		20.96	429.641
20.38	0		20.98	-2753.92		20.38	386		20.98	430.481
20.4	0		21	-2770.77		20.4	395		21	431.331
20.42	0		21.02	-2757.63		20.42	422		21.02	432.191
20.44	0		21.04	-2762.5		20.44	420		21.04	433.06
20.46	0		21.06	-2786.38		20.46	393		21.06	433.939
20.48	0		21.08	-2781.26		20.48	393		21.08	434.828
20.5	0		21.1	-2752.16		20.5	421		21.1	435.727
20.52	0		21.12	-2796.07		20.52	422		21.12	436.636
20.54	0		21.14	-2771.99		20.54	430		21.14	437.554
20.56	0		21.16	-2790.92		20.56	428		21.16	438.481
20.58	0		21.18	-2781.85		20.58	412		21.18	439.418
20.6	0		21.2	-2768.8		20.6	416		21.2	440.363
20.62	0		21.22	-2758.75		20.62	425		21.22	441.317
20.64	0		21.24	-2756.72		20.64	418		21.24	442.28
20.66	0		21.26	-2784.69		20.66	399		21.26	443.251
20.68	0		21.28	-2783.67		20.68	435		21.28	444.229
20.7	0		21.3	-2748.65		20.7	431		21.3	445.215
20.72	0		21.32	-2807.64		20.72	410		21.32	446.208
20.74	0		21.34	-2783.64		20.74	435		21.34	447.207
20.76	0		21.36	-2788.65		20.76	439		21.36	448.212
20.78	0		21.38	-2764.66		20.78	408		21.38	449.222
20.8	0		21.4	-2766.67		20.8	430		21.4	450.237
20.82	0		21.42	-2781.69		20.82	404		21.42	451.256
20.84	0		21.44	-2806.71		20.84	451		21.44	452.279
20.86	0		21.46	-2763.74		20.86	426		21.46	453.304
20.88	0		21.48	-2757.77		20.88	432		21.48	454.33
20.9	0		21.5	-2781.79		20.9	449		21.5	455.359
20.92	0.00515		21.52	-2765.82		20.92	432		21.52	456.387
20.94	0.02086		21.54	-2763.85		20.94	450		21.54	457.415
20.96	0.02773		21.56	-2786.88		20.96	408		21.56	458.442
20.98	0.0356		21.58	-2784.9		20.98	451		21.58	459.467
21	0.04636		21.6	-2781.93		21	435		21.6	460.489
21.02	0.05225		21.62	-2781.94		21.02	449		21.62	461.508
21.04	0.05845		21.64	-2807.96		21.04	445		21.64	462.523
21.06	0.06583		21.66	-2757.97		21.06	422		21.66	463.534
21.08	0.07471		21.68	-2762.98		21.08	428		21.68	464.54
21.1	0.08552		21.7	-2757.98		21.1	458		21.7	465.541
21.12	0.09886		21.72	-2750.97		21.12	415		21.72	466.536
21.14	0.11561		21.74	-2777.96		21.14	440		21.74	467.525
21.16	0.13703		21.76	-2802.95		21.16	422		21.76	468.509
21.18	0.16503		21.78	-2780.92		21.18	432		21.78	469.487
21.2	0.20264		21.8	-2790.9		21.2	446		21.8	470.46
21.22	0.25491		21.82	-2744.86		21.22	457		21.82	471.426
21.24	0.33051		21.84	-2745.82		21.24	460		21.84	472.387
21.26	0.44554		21.86	-2766.78		21.26	433		21.86	473.343
21.28	0.63356		21.88	-2810.73		21.28	435		21.88	474.293
21.3	0.98699		21.9	-2769.67		21.3	471		21.9	475.238
21.32	2.06341		21.92	-2743.61		21.32	413		21.92	476.177
21.34	6.79449		21.94	-2762.55		21.34	438		21.94	477.111
21.36	18.105		21.96	-2790.48		21.36	434		21.96	478.04
21.38	20.9757		21.98	-2778.4		21.38	459		21.98	478.964
21.4	12.9924		22	-2777.32		21.4	458		22	479.883
21.42	12.6059		22.02	-2787.23		21.42	444		22.02	480.796
21.44	9.06444		22.04	-2769.14		21.44	420		22.04	481.704
21.46	3.37594		22.06	-2818.04		21.46	464		22.06	482.606
21.48	1.2134		22.08	-2746.94		21.48	471		22.08	483.503
21.5	0.67581		22.1	-2717.83		21.5	448		22.1	484.393
21.52	0.46294		22.12	-2764.71		21.52	465		22.12	485.278
21.54	0.34055		22.14	-2752.59		21.54	468		22.14	486.157
21.56	0.26253		22.16	-2791.47		21.56	446		22.16	487.029
21.58	0.21027		22.18	-2763.33		21.58	449		22.18	487.896
21.6	0.17494		22.2	-2746.19		21.6	453		22.2	488.757
21.62	0.1567		22.22	-2781.05		21.62	454		22.22	489.613
21.64	0.17925		22.24	-2784.9		21.64	429		22.24	490.463
21.66	0.25896		22.26	-2756.75		21.66	480		22.26	491.31
21.68	0.2558		22.28	-2797.59		21.68	476		22.28	492.152
21.7	0.17959		22.3	-2777.43		21.7	482		22.3	492.993
21.72	0.17117		22.32	-2790.27		21.72	490		22.32	493.832
21.74	0.13198		22.34	-2758.11		21.74	464		22.34	494.671
21.76	0.07922		22.36	-2798.95		21.76	440		22.36	495.512
21.78	0.05682		22.38	-2776.79		21.78	463		22.38	496.356
21.8	0.05197		22.4	-2758.64		21.8	454		22.4	497.205
21.82	0.0553		22.42	-2708.5		21.82	501		22.42	498.061
21.84	0.05574		22.44	-2786.36		21.84	501		22.44	498.926
21.86	0.06019		22.46	-2770.24		21.86	481		22.46	499.801
21.88	0.06776		22.48	-2776.12		21.88	438		22.48	500.688
21.9	0.07491		22.5	-2790.03		21.9	480		22.5	501.59
21.92	0.0833		22.52	-2782.94		21.92	507		22.52	502.508
21.94	0.09336		22.54	-2783.88		21.94	489		22.54	503.443
21.96	0.10551		22.56	-2780.83		21.96	462		22.56	504.398
21.98	0.12033		22.58	-2773.81		21.98	475		22.58	505.374
22	0.13862		22.6	-2770.81		22	477		22.6	506.372
22.02	0.16154		22.62	-2699.83		22.02	468		22.62	507.394
22.04	0.19077		22.64	-2783.88		22.04	487		22.64	508.44
22.06	0.22886		22.66	-2793.95		22.06	439		22.66	509.512
22.08	0.27975		22.68	-2781.05		22.08	511		22.68	510.61
22.1	0.34993		22.7	-2760.17		22.1	541		22.7	511.734
22.12	0.4505		22.72	-2760.32		22.12	495		22.72	512.886
22.14	0.60223		22.74	-2752.5		22.14	508		22.74	514.065
22.16	0.84669		22.76	-2784.71		22.16	470		22.76	515.27
22.18	1.28942		22.78	-2788.94		22.18	499		22.78	516.503
22.2	2.49781		22.8	-2815.2		22.2	517		22.8	517.761
22.22	7.81961		22.82	-2813.48		22.22	483		22.82	519.045
22.24	22.6886		22.84	-2744.79		22.24	480		22.84	520.353
22.26	31.226		22.86	-2773.12		22.26	509		22.86	521.684
22.28	19.3375		22.88	-2810.47		22.28	469		22.88	523.037
22.3	16.9105		22.9	-2778.85		22.3	490		22.9	524.41
22.32	15.406		22.92	-2776.24		22.32	478		22.92	525.801
22.34	6.69171		22.94	-2765.64		22.34	511		22.94	527.208
22.36	2.24061		22.96	-2799.07		22.36	471		22.96	528.629
22.38	1.09864		22.98	-2801.5		22.38	494		22.98	530.061
22.4	0.72429		23	-2795.94		22.4	513		23	531.501
22.42	0.5227		23.02	-2786.38		22.42	564		23.02	532.947
22.44	0.39615		23.04	-2822.83		22.44	487		23.04	534.395
22.46	0.3111		23.06	-2723.28		22.46	504		23.06	535.842
22.48	0.25105		23.08	-2769.72		22.48	499		23.08	537.285
22.5	0.20702		23.1	-2818.16		22.5	486		23.1	538.72
22.52	0.17372		23.12	-2768.58		22.52	494		23.12	540.143
22.54	0.14792		23.14	-2772.99		22.54	494		23.14	541.552
22.56	0.1275		23.16	-2793.38		22.56	498		23.16	542.942
22.58	0.11106		23.18	-2802.75		22.58	506		23.18	544.31
22.6	0.09762		23.2	-2737.09		22.6	510		23.2	545.651
22.62	0.08649		23.22	-2770.4		22.62	582		23.22	546.962
22.64	0.07717		23.24	-2789.68		22.64	499		23.24	548.241
22.66	0.06929		23.26	-2751.92		22.66	490		23.26	549.483
22.68	0.06211		23.28	-2786.12		22.68	504		23.28	550.686
22.7	0.04069		23.3	-2788.28		22.7	526		23.3	551.847
22.72	0.0209		23.32	-2820.4		22.72	527		23.32	552.964
22.74	0.01745		23.34	-2787.47		22.74	536		23.34	554.036
22.76	0.00688		23.36	-2750.5		22.76	505		23.36	555.061
22.78	0		23.38	-2764.48		22.78	502		23.38	556.04
22.8	0		23.4	-2777.41		22.8	477		23.4	556.972
22.82	0		23.42	-2757.29		22.82	480		23.42	557.858
22.84	0		23.44	-2797.14		22.84	550		23.44	558.701
22.86	0		23.46	-2772.94		22.86	523		23.46	559.502
22.88	0		23.48	-2792.7		22.88	487		23.48	560.265
22.9	0		23.5	-2779.43		22.9	520		23.5	560.993
22.92	0.000694159		23.52	-2767.13		22.92	524		23.52	561.692
22.94	0.00731		23.54	-2757.8		22.94	536		23.54	562.365
22.96	0.01267		23.56	-2772.45		22.96	504		23.56	563.018
22.98	0.01443		23.58	-2741.09		22.98	503		23.58	563.657
23	0.01932		23.6	-2787.72		23	510		23.6	564.288
23.02	0.02354		23.62	-2715.35		23.02	521		23.62	564.918
23.04	0.02623		23.64	-2736.99		23.04	486		23.64	565.552
23.06	0.02941		23.66	-2781.63		23.06	587		23.66	566.198
23.08	0.0332		23.68	-2762.3		23.08	542		23.68	566.862
23.1	0.03778		23.7	-2762.99		23.1	495		23.7	567.551
23.12	0.04339		23.72	-2775.71		23.12	546		23.72	568.271
23.14	0.05035		23.74	-2725.47		23.14	543		23.74	569.029
23.16	0.05915		23.76	-2784.27		23.16	524		23.76	569.831
23.18	0.07048		23.78	-2760.12		23.18	516		23.78	570.684
23.2	0.08543		23.8	-2770.03		23.2	583		23.8	571.592
23.22	0.10574		23.82	-2766		23.22	551		23.82	572.563
23.24	0.13433		23.84	-2783.04		23.24	533		23.84	573.6
23.26	0.17641		23.86	-2747.15		23.26	572		23.86	574.709
23.28	0.24205		23.88	-2797.33		23.28	539		23.88	575.895
23.3	0.35351		23.9	-2747.6		23.3	538		23.9	577.162
23.32	0.59454		23.92	-2785.95		23.32	507		23.92	578.512
23.34	1.53102		23.94	-2764.39		23.34	541		23.94	579.951
23.36	5.04646		23.96	-2772.92		23.36	579		23.96	581.479
23.38	10.197		23.98	-2773.54		23.38	566		23.98	583.1
23.4	8.10794		24	-2768.25		23.4	554		24	584.816
23.42	5.08805		24.02	-2749.06		23.42	575		24.02	586.627
23.44	5.77466		24.04	-2764.97		23.44	536		24.04	588.534
23.46	3.88629		24.06	-2713.97		23.46	561		24.06	590.537
23.48	1.40343		24.08	-2801.07		23.48	542		24.08	592.635
23.5	0.52291		24.1	-2727.26		23.5	556		24.1	594.828
23.52	0.3005		24.12	-2810.55		23.52	569		24.12	597.114
23.54	0.20794		24.14	-2760.93		23.54	579		24.14	599.49
23.56	0.15364		24.16	-2780.39		23.56	565		24.16	601.954
23.58	0.11844		24.18	-2743.94		23.58	597		24.18	604.502
23.6	0.09423		24.2	-2783.57		23.6	551		24.2	607.129
23.62	0.07684		24.22	-2816.27		23.62	624		24.22	609.831
23.64	0.0639		24.24	-2763.04		23.64	603		24.24	612.602
23.66	0.054		24.26	-2788.87		23.66	559		24.26	615.437
23.68	0.04626		24.28	-2798.77		23.68	579		24.28	618.329
23.7	0.04008		24.3	-2763.71		23.7	579		24.3	621.271
23.72	0.03506		24.32	-2783.69		23.72	567		24.32	624.255
23.74	0.03094		24.34	-2740.71		23.74	618		24.34	627.273
23.76	0.02751		24.36	-2796.75		23.76	560		24.36	630.316
23.78	0.02462		24.38	-2785.81		23.78	585		24.38	633.376
23.8	0.02217		24.4	-2718.88		23.8	576		24.4	636.443
23.82	0.01844		24.42	-2772.94		23.82	581		24.42	639.507
23.84	0.01031		24.44	-2780.99		23.84	565		24.44	642.558
23.86	0.00657		24.46	-2766.02		23.86	602		24.46	645.585
23.88	0.00506		24.48	-2735.01		23.88	553		24.48	648.578
23.9	0.00138		24.5	-2775.96		23.9	604		24.5	651.526
23.92	0		24.52	-2793.85		23.92	567		24.52	654.419
23.94	0		24.54	-2828.68		23.94	590		24.54	657.245
23.96	0		24.56	-2749.43		23.96	583		24.56	659.996
23.98	0		24.58	-2779.1		23.98	584		24.58	662.662
24	0		24.6	-2756.67		24	591		24.6	665.233
24.02	0		24.62	-2807.14		24.02	612		24.62	667.702
24.04	0		24.64	-2794.5		24.04	598		24.64	670.061
24.06	0		24.66	-2735.74		24.06	651		24.66	672.306
24.08	0		24.68	-2784.87		24.08	566		24.68	674.431
24.1	0		24.7	-2804.87		24.1	642		24.7	676.435
24.12	0		24.72	-2759.75		24.12	561		24.72	678.317
24.14	0		24.74	-2857.52		24.14	613		24.74	680.079
24.16	0		24.76	-2815.16		24.16	596		24.76	681.724
24.18	0		24.78	-2801.69		24.18	635		24.78	683.256
24.2	0		24.8	-2771.12		24.2	598		24.8	684.685
24.22	0		24.82	-2772.45		24.22	568		24.82	686.018
24.24	0		24.84	-2788.7		24.24	624		24.84	687.268
24.26	2.28445e-05		24.86	-2762.88		24.26	601		24.86	688.445
24.28	0.08585		24.88	-2738		24.28	594		24.88	689.565
24.3	0.35636		24.9	-2765.08		24.3	632		24.9	690.643
24.32	0.48484		24.92	-2736.13		24.32	615		24.92	691.693
24.34	0.56491		24.94	-2803.17		24.34	661		24.94	692.733
24.36	0.75461		24.96	-2744.22		24.36	608		24.96	693.779
24.38	0.89778		24.98	-2724.28		24.38	622		24.98	694.848
24.4	1.00079		25	-2730.39		24.4	692		25	695.957
24.42	1.12268		25.02	-2773.56		24.42	641		25.02	697.121
24.44	1.26837		25.04	-2770.79		24.44	636		25.04	698.357
24.46	1.44453		25.06	-2704.11		24.46	654		25.06	699.679
24.48	1.66033		25.08	-2782.54		24.48	688		25.08	701.1
24.5	1.92866		25.1	-2774.07		24.5	650		25.1	702.635
24.52	2.2715		25.12	-2719.73		24.52	635		25.12	704.294
24.54	2.79825		25.14	-2774.52		24.54	603		25.14	706.089
24.56	3.59146		25.16	-2778.46		24.56	685		25.16	708.027
24.58	4.477		25.18	-2816.55		24.58	658		25.18	710.118
24.6	5.66715		25.2	-2775.8		24.6	683		25.2	712.367
24.62	7.47438		25.22	-2764.22		24.62	635		25.22	714.779
24.64	10.1884		25.24	-2793.79		24.64	650		25.24	717.357
24.66	14.7563		25.26	-2787.54		24.66	711		25.26	720.104
24.68	25.2028		25.28	-2759.45		24.68	664		25.28	723.018
24.7	67.5489		25.3	-2805.54		24.7	646		25.3	726.099
24.72	213.063		25.32	-2788.78		24.72	693		25.32	729.343
24.74	388.126		25.34	-2761.18		24.74	597		25.34	732.746
24.76	279.342		25.36	-2791.74		24.76	641		25.36	736.3
24.78	175.175		25.38	-2790.43		24.78	656		25.38	739.998
24.8	212.103		25.4	-2778.27		24.8	688		25.4	743.829
24.82	154.378		25.42	-2814.22		24.82	688		25.42	747.783
24.84	60.0797		25.44	-2801.28		24.84	673		25.44	751.846
24.86	24.8639		25.46	-2762.44		24.86	700		25.46	756.003
24.88	17.1794		25.48	-2793.67		24.88	726		25.48	760.239
24.9	15.8049		25.5	-2784.97		24.9	700		25.5	764.535
24.92	17.6354		25.52	-2793.31		24.92	730		25.52	768.873
24.94	26.0958		25.54	-2745.67		24.94	664		25.54	773.234
24.96	64.7282		25.56	-2758.03		24.96	724		25.56	777.597
24.98	185.527		25.58	-2707.38		24.98	745		25.58	781.94
25	311.71		25.6	-2785.68		25	740		25.6	786.243
25.02	221.453		25.62	-2758.92		25.02	698		25.62	790.484
25.04	142.792		25.64	-2783.08		25.04	702		25.64	794.641
25.06	168.772		25.66	-2819.13		25.06	770		25.66	798.696
25.08	122.746		25.68	-2779.06		25.08	693		25.68	802.628
25.1	47.2957		25.7	-2766.86		25.1	703		25.7	806.422
25.12	17.8768		25.72	-2769.5		25.12	759		25.72	810.061
25.14	10.3669		25.74	-2745.97		25.14	706		25.74	813.534
25.16	7.39296		25.76	-2778.27		25.16	704		25.76	816.83
25.18	5.61494		25.78	-2752.38		25.18	668		25.78	819.942
25.2	4.26076		25.8	-2822.3		25.2	711		25.8	822.866
25.22	3.38391		25.82	-2728.04		25.22	725		25.82	825.603
25.24	2.85195		25.84	-2746.59		25.24	698		25.84	828.155
25.26	2.37152		25.86	-2781.96		25.26	707		25.86	830.526
25.28	2.03639		25.88	-2812.16		25.28	738		25.88	832.727
25.3	1.87825		25.9	-2767.2		25.3	695		25.9	834.767
25.32	1.81788		25.92	-2732.1		25.32	715		25.92	836.66
25.34	1.80808		25.94	-2705.86		25.34	746		25.94	838.42
25.36	1.85712		25.96	-2776.5		25.36	719		25.96	840.064
25.38	2.01582		25.98	-2819.04		25.38	724		25.98	841.607
25.4	2.31181		26	-2853.5		25.4	740		26	843.066
25.42	2.83019		26.02	-2788.89		25.42	708		26.02	844.459
25.44	3.80156		26.04	-2781.24		25.44	725		26.04	845.8
25.46	6.59936		26.06	-2813.54		25.46	768		26.06	847.104
25.48	19.4666		26.08	-2774.82		25.48	741		26.08	848.384
25.5	53.6138		26.1	-2779.09		25.5	754		26.1	849.653
25.52	71.2305		26.12	-2809.35		25.52	750		26.12	850.918
25.54	41.2162		26.14	-2763.63		25.54	802		26.14	852.189
25.56	32.0971		26.16	-2784.9		25.56	794		26.16	853.468
25.58	39.5424		26.18	-2768.2		25.58	849		26.18	854.76
25.6	23.8877		26.2	-2808.5		25.6	775		26.2	856.062
25.62	8.84852		26.22	-2740.81		25.62	806		26.22	857.374
25.64	4.16311		26.24	-2764.13		25.64	786		26.24	858.689
25.66	3.21487		26.26	-2694.44		25.66	754		26.26	859.999
25.68	3.20804		26.28	-2710.73		25.68	798		26.28	861.296
25.7	4.05177		26.3	-2708		25.7	814		26.3	862.565
25.72	8.11749		26.32	-2731.23		25.72	815		26.32	863.794
25.74	24.3255		26.34	-2788.4		25.74	842		26.34	864.967
25.76	52.5764		26.36	-2777.5		25.76	813		26.36	866.066
25.78	48.4697		26.38	-2756.51		25.78	842		26.38	867.075
25.8	26.5067		26.4	-2759.41		25.8	775		26.4	867.974
25.82	27.7326		26.42	-2745.18		25.82	872		26.42	868.746
25.84	28.4156		26.44	-2771.81		25.84	856		26.44	869.373
25.86	13.4958		26.46	-2762.28		25.86	823		26.46	869.839
25.88	4.68036		26.48	-2789.56		25.88	795		26.48	870.128
25.9	2.25651		26.5	-2808.66		25.9	842		26.5	870.226
25.92	1.50935		26.52	-2736.56		25.92	879		26.52	870.122
25.94	1.11804		26.54	-2792.24		25.94	907		26.54	869.807
25.96	0.85383		26.56	-2825.71		25.96	838		26.56	869.274
25.98	0.64153		26.58	-2802.96		25.98	797		26.58	868.52
26	0.51045		26.6	-2728.98		26	764		26.6	867.541
26.02	0.42133		26.62	-2808.77		26.02	830		26.62	866.338
26.04	0.34695		26.64	-2804.35		26.04	839		26.64	864.915
26.06	0.3718		26.66	-2759.71		26.06	808		26.66	863.275
26.08	0.40071		26.68	-2784.86		26.08	848		26.68	861.423
26.1	0.38672		26.7	-2816.8		26.1	845		26.7	859.368
26.12	0.41231		26.72	-2772.55		26.12	816		26.72	857.115
26.14	0.45708		26.74	-2765.11		26.14	863		26.74	854.673
26.16	0.47699		26.76	-2814.49		26.16	843		26.76	852.05
26.18	0.50151		26.78	-2760.69		26.18	861		26.78	849.252
26.2	0.53491		26.8	-2739.72		26.2	822		26.8	846.288
26.22	0.55604		26.82	-2796.6		26.22	891		26.82	843.164
26.24	0.58503		26.84	-2773.32		26.24	869		26.84	839.886
26.26	0.6611		26.86	-2788.9		26.26	940		26.86	836.46
26.28	0.75512		26.88	-2805.33		26.28	925		26.88	832.892
26.3	0.86934		26.9	-2751.62		26.3	929		26.9	829.186
26.32	1.0381		26.92	-2816.78		26.32	907		26.92	825.348
26.34	1.2712		26.94	-2775.82		26.34	851		26.94	821.385
26.36	1.59355		26.96	-2799.74		26.36	863		26.96	817.303
26.38	2.0576		26.98	-2795.54		26.38	885		26.98	813.108
26.4	2.76091		27	-2720.25		26.4	883		27	808.809
26.42	3.90343		27.02	-2804.85		26.42	898		27.02	804.417
26.44	6.05046		27.04	-2771.38		26.44	872		27.04	799.942
26.46	12.5825		27.06	-2764.83		26.46	882		27.06	795.396
26.48	40.2193		27.08	-2795.23		26.48	855		27.08	790.794
26.5	106.05		27.1	-2778.59		26.5	836		27.1	786.149
26.52	128.411		27.12	-2744.91		26.52	908		27.12	781.478
26.54	70.3855		27.14	-2780.23		26.54	852		27.14	776.797
26.56	56.2884		27.16	-2736.56		26.56	818		27.16	772.122
26.58	72.4401		27.18	-2760.91		26.58	840		27.18	767.472
26.6	44.9721		27.2	-2769.3		26.6	913		27.2	762.861
26.62	15.9683		27.22	-2675.74		26.62	832		27.22	758.305
26.64	6.22178		27.24	-2786.26		26.64	835		27.24	753.82
26.66	3.69503		27.26	-2730.85		26.66	878		27.26	749.417
26.68	2.60301		27.28	-2756.54		26.68	851		27.28	745.108
26.7	1.95501		27.3	-2777.34		26.7	817		27.3	740.902
26.72	1.5334		27.32	-2785.24		26.72	859		27.32	736.805
26.74	1.24444		27.34	-2760.26		26.74	864		27.34	732.821
26.76	1.03939		27.36	-2799.39		26.76	812		27.36	728.953
26.78	0.89106		27.38	-2773.63		26.78	863		27.38	725.198
26.8	0.78369		27.4	-2755.99		26.8	881		27.4	721.553
26.82	0.7084		27.42	-2796.45		26.82	821		27.42	718.01
26.84	0.66117		27.44	-2798		26.84	841		27.44	714.561
26.86	0.64258		27.46	-2778.63		26.86	822		27.46	711.194
26.88	0.6596		27.48	-2730.33		26.88	802		27.48	707.894
26.9	0.73262		27.5	-2786.08		26.9	852		27.5	704.644
26.92	0.94568		27.52	-2741.86		26.92	783		27.52	701.428
26.94	1.8539		27.54	-2766.66		26.94	820		27.54	698.226
26.96	5.26622		27.56	-2792.45		26.96	792		27.56	695.016
26.98	10.6122		27.58	-2778.22		26.98	792		27.58	691.779
27	9.15965		27.6	-2772.93		27	863		27.6	688.493
27.02	4.94567		27.62	-2788.57		27.02	774		27.62	685.138
27.04	5.17763		27.64	-2824.13		27.04	803		27.64	681.694
27.06	5.67121		27.66	-2811.58		27.06	805		27.66	678.144
27.08	2.93101		27.68	-2779.91		27.08	770		27.68	674.472
27.1	1.01835		27.7	-2807.1		27.1	782		27.7	670.663
27.12	0.44187		27.72	-2774.14		27.12	811		27.72	666.708
27.14	0.27644		27.74	-2774.04		27.14	771		27.74	662.6
27.16	0.19737		27.76	-2759.77		27.16	810		27.76	658.333
27.18	0.14893		27.78	-2784.34		27.18	781		27.78	653.908
27.2	0.1167		27.8	-2818.76		27.2	768		27.8	649.326
27.22	0.09407		27.82	-2793.03		27.22	857		27.82	644.595
27.24	0.08092		27.84	-2759.16		27.24	742		27.84	639.724
27.26	0.08192		27.86	-2759.16		27.26	793		27.86	634.725
27.28	0.08014		27.88	-2778.05		27.28	763		27.88	629.613
27.3	0.07499		27.9	-2766.84		27.3	738		27.9	624.406
27.32	0.07648		27.92	-2753.56		27.32	726		27.92	619.123
27.34	0.08112		27.94	-2780.22		27.34	747		27.94	613.785
27.36	0.0825		27.96	-2749.85		27.36	704		27.96	608.414
27.38	0.08488		27.98	-2767.47		27.38	726		27.98	603.032
27.4	0.08888		28	-2699.1		27.4	740		28	597.662
27.42	0.09471		28.02	-2785.76		27.42	696		28.02	592.328
27.44	0.09881		28.04	-2759.49		27.44	691		28.04	587.05
27.46	0.10516		28.06	-2783.29		27.46	707		28.06	581.851
27.48	0.13218		28.08	-2749.19		27.48	752		28.08	576.752
27.5	0.16634		28.1	-2739.21		27.5	693		28.1	571.771
27.52	0.19379		28.12	-2763.36		27.52	734		28.12	566.926
27.54	0.23338		28.14	-2769.67		27.54	706		28.14	562.232
27.56	0.29425		28.16	-2814.14		27.56	677		28.16	557.705
27.58	0.37333		28.18	-2775.79		27.58	688		28.18	553.355
27.6	0.48503		28.2	-2776.63		27.6	690		28.2	549.192
27.62	0.66263		28.22	-2810.66		27.62	671		28.22	545.223
27.64	0.98898		28.24	-2758.89		27.64	632		28.24	541.453
27.66	1.95217		28.26	-2767.32		27.66	641		28.26	537.885
27.68	5.95424		28.28	-2777.95		27.68	669		28.28	534.518
27.7	15.5885		28.3	-2821.79		27.7	638		28.3	531.35
27.72	19.4189		28.32	-2750.81		27.72	667		28.32	528.376
27.74	10.7446		28.34	-2760.03		27.74	663		28.34	525.589
27.76	7.84554		28.36	-2782.42		27.76	673		28.36	522.979
27.78	10.8601		28.38	-2717.97		27.78	644		28.38	520.533
27.8	8.16731		28.4	-2785.68		27.8	605		28.4	518.239
27.82	3.4822		28.42	-2796.52		27.82	626		28.42	516.08
27.84	1.77191		28.44	-2756.48		27.84	655		28.44	514.039
27.86	1.62491		28.46	-2766.53		27.86	650		28.46	512.099
27.88	2.28665		28.48	-2794.67		27.88	626		28.48	510.238
27.9	5.52623		28.5	-2743.88		27.9	632		28.5	508.439
27.92	15.4161		28.52	-2787.12		27.92	640		28.52	506.68
27.94	26.146		28.54	-2779.38		27.94	608		28.54	504.943
27.96	20.4525		28.56	-2807.65		27.96	633		28.56	503.209
27.98	11.5184		28.58	-2821.9		27.98	610		28.58	501.46
28	12.7592		28.6	-2762.12		28	673		28.6	499.68
28.02	13.5134		28.62	-2800.29		28.02	581		28.62	497.856
28.04	7.2026		28.64	-2761.41		28.04	602		28.64	495.976
28.06	2.61582		28.66	-2779.47		28.06	573		28.66	494.032
28.08	1.18444		28.68	-2746.45		28.08	602		28.68	492.018
28.1	0.77638		28.7	-2772.37		28.1	607		28.7	489.931
28.12	0.58473		28.72	-2761.21		28.12	578		28.72	487.77
28.14	0.46981		28.74	-2780.97		28.14	567		28.74	485.538
28.16	0.39565		28.76	-2797.68		28.16	518		28.76	483.241
28.18	0.34063		28.78	-2785.32		28.18	552		28.78	480.886
28.2	0.30839		28.8	-2794.92		28.2	547		28.8	478.483
28.22	0.2986		28.82	-2748.48		28.22	509		28.82	476.044
28.24	0.3013		28.84	-2746.02		28.24	557		28.84	473.579
28.26	0.31985		28.86	-2749.54		28.26	545		28.86	471.104
28.28	0.3672		28.88	-2818.07		28.28	531		28.88	468.632
28.3	0.45544		28.9	-2755.61		28.3	484		28.9	466.175
28.32	0.62402		28.92	-2791.19		28.32	552		28.92	463.749
28.34	1.08552		28.94	-2796.8		28.34	540		28.94	461.365
28.36	3.04349		28.96	-2792.47		28.36	515		28.96	459.035
28.38	8.67178		28.98	-2751.21		28.38	577		28.98	456.769
28.4	13.2124		29	-2788.01		28.4	507		29	454.576
28.42	8.21317		29.02	-2776.9		28.42	494		29.02	452.464
28.44	4.74669		29.04	-2788.88		28.44	532		29.04	450.439
28.46	6.40731		29.06	-2741.94		28.46	520		29.06	448.503
28.48	6.23425		29.08	-2771.1		28.48	490		29.08	446.661
28.5	2.83335		29.1	-2745.35		28.5	539		29.1	444.911
28.52	1.02544		29.12	-2760.69		28.52	494		29.12	443.253
28.54	0.56478		29.14	-2755.12		28.54	500		29.14	441.685
28.56	0.46513		29.16	-2780.64		28.56	470		29.16	440.203
28.58	0.52843		29.18	-2769.24		28.58	454		29.18	438.802
28.6	1.0631		29.2	-2768.91		28.6	512		29.2	437.476
28.62	2.72018		29.22	-2726.66		28.62	472		29.22	436.219
28.64	4.26916		29.24	-2746.46		28.64	509		29.24	435.023
28.66	2.87915		29.26	-2737.32		28.66	489		29.26	433.883
28.68	1.60918		29.28	-2727.23		28.68	520		29.28	432.789
28.7	2.00134		29.3	-2794.17		28.7	492		29.3	431.734
28.72	2.11603		29.32	-2755.15		28.72	501		29.32	430.712
28.74	1.05498		29.34	-2735.15		28.74	479		29.34	429.716
28.76	0.38757		29.36	-2792.17		28.76	460		29.36	428.738
28.78	0.19329		29.38	-2806.21		28.78	470		29.38	427.773
28.8	0.13348		29.4	-2776.25		28.8	458		29.4	426.814
28.82	0.10224		29.42	-2790.29		28.82	502		29.42	425.856
28.84	0.08578		29.44	-2743.33		28.84	502		29.44	424.893
28.86	0.07731		29.46	-2800.36		28.86	496		29.46	423.921
28.88	0.066		29.48	-2773.37		28.88	425		29.48	422.934
28.9	0.06038		29.5	-2789.36		28.9	485		29.5	421.926
28.92	0.06015		29.52	-2766.33		28.92	447		29.52	420.893
28.94	0.06047		29.54	-2794.27		28.94	439		29.54	419.829
28.96	0.06008		29.56	-2823.16		28.96	441		29.56	418.729
28.98	0.06268		29.58	-2778.02		28.98	480		29.58	417.585
29	0.0666		29.6	-2786.83		29	441		29.6	416.394
29.02	0.07197		29.62	-2731.59		29.02	450		29.62	415.149
29.04	0.07905		29.64	-2795.28		29.04	436		29.64	413.844
29.06	0.08823		29.66	-2799.91		29.06	481		29.66	412.474
29.08	0.10006		29.68	-2803.47		29.08	450		29.68	411.034
29.1	0.11406		29.7	-2763.96		29.1	474		29.7	409.521
29.12	0.13218		29.72	-2813.37		29.12	457		29.72	407.931
29.14	0.15943		29.74	-2789.7		29.14	461		29.74	406.263
29.16	0.19756		29.76	-2781.95		29.16	434		29.76	404.517
29.18	0.25114		29.78	-2792.13		29.18	444		29.78	402.693
29.2	0.33218		29.8	-2759.23		29.2	443		29.8	400.795
29.22	0.46326		29.82	-2804.26		29.22	484		29.82	398.827
29.24	0.70164		29.84	-2772.23		29.24	463		29.84	396.795
29.26	1.35941		29.86	-2764.14		29.26	471		29.86	394.707
29.28	4.04202		29.88	-2776.01		29.28	480		29.88	392.573
29.3	11.2646		29.9	-2761.84		29.3	412		29.9	390.402
29.32	16.6755		29.92	-2791.64		29.32	450		29.92	388.208
29.34	10.3394		29.94	-2771.44		29.34	469		29.94	386.002
29.36	5.80282		29.96	-2758.23		29.36	411		29.96	383.799
29.38	7.74536		29.98	-2768.05		29.38	396		29.98	381.611
29.4	8.23106		30	-2801.89		29.4	425		30	379.453
29.42	4.00942		30.02	-2770.77		29.42	410		30.02	377.338
29.44	1.38874		30.04	-2775.72		29.44	456		30.04	375.28
29.46	0.64005		30.06	-2750.73		29.46	398		30.06	373.291
29.48	0.42094		30.08	-2742.82		29.48	424		30.08	371.383
29.5	0.31317		30.1	-2756		29.5	407		30.1	369.567
29.52	0.24817		30.12	-2753.29		29.52	429		30.12	367.853
29.54	0.20695		30.14	-2814.68		29.54	400		30.14	366.247
29.56	0.18085		30.16	-2748.19		29.56	370		30.16	364.758
29.58	0.16558		30.18	-2778.83		29.58	414		30.18	363.391
29.6	0.15932		30.2	-2754.58		29.6	404		30.2	362.148
29.62	0.16204		30.22	-2754.47		29.62	458		30.22	361.033
29.64	0.17573		30.24	-2728.48		29.64	393		30.24	360.045
29.66	0.20572		30.26	-2777.62		29.66	387		30.26	359.182
29.68	0.26575		30.28	-2759.88		29.68	382		30.28	358.444
29.7	0.41988		30.3	-2746.26		29.7	420		30.3	357.824
29.72	1.05751		30.32	-2789.75		29.72	369		30.32	357.317
29.74	3.13428		30.34	-2736.35		29.74	391		30.34	356.915
29.76	5.62212		30.36	-2797.05		29.76	397		30.36	356.61
29.78	4.11267		30.38	-2737.83		29.78	385		30.38	356.392
29.8	2.02493		30.4	-2758.69		29.8	416		30.4	356.249
29.82	2.27862		30.42	-2760.61		29.82	369		30.42	356.17
29.84	2.98543		30.44	-2762.58		29.84	399		30.44	356.142
29.86	1.75995		30.46	-2787.59		29.86	405		30.46	356.152
29.88	0.62461		30.48	-2751.62		29.88	391		30.48	356.186
29.9	0.24906		30.5	-2780.67		29.9	403		30.5	356.23
29.92	0.1493		30.52	-2765.71		29.92	371		30.52	356.271
29.94	0.10547		30.54	-2785.73		29.94	389		30.54	356.297
29.96	0.07914		30.56	-2755.73		29.96	400		30.56	356.294
29.98	0.06178		30.58	-2764.69		29.98	388		30.58	356.252
30	0.04968		30.6	-2783.6		30	352		30.6	356.16
30.02	0.04087		30.62	-2785.45		30.02	381		30.62	356.01
30.04	0.03426		30.64	-2820.23		30.04	374		30.64	355.792
30.06	0.02915		30.66	-2795.94		30.06	397		30.66	355.503
30.08	0.02512		30.68	-2772.57		30.08	403		30.68	355.138
30.1	0.02188		30.7	-2771.13		30.1	388		30.7	354.693
30.12	0.01923		30.72	-2805.6		30.12	389		30.72	354.168
30.14	0.019		30.74	-2766		30.14	326		30.74	353.564
30.16	0.02372		30.76	-2777.32		30.16	391		30.76	352.882
30.18	0.02663		30.78	-2796.56		30.18	359		30.78	352.127
30.2	0.02673		30.8	-2756.74		30.2	382		30.8	351.301
30.22	0.02737		30.82	-2775.85		30.22	381		30.82	350.411
30.24	0.02813		30.84	-2792.9		30.24	406		30.84	349.462
30.26	0.02991		30.86	-2744.9		30.26	356		30.86	348.46
30.28	0.03254		30.88	-2795.85		30.28	373		30.88	347.414
30.3	0.03495		30.9	-2787.77		30.3	386		30.9	346.329
30.32	0.03721		30.92	-2761.65		30.32	342		30.92	345.212
30.34	0.04166		30.94	-2785.51		30.34	395		30.94	344.07
30.36	0.04776		30.96	-2769.35		30.36	334		30.96	342.909
30.38	0.05532		30.98	-2787.17		30.38	393		30.98	341.735
30.4	0.06484		31	-2792.99		30.4	372		31	340.554
30.42	0.07708		31.02	-2774.81		30.42	370		31.02	339.37
30.44	0.0932		31.04	-2802.62		30.44	368		31.04	338.187
30.46	0.11504		31.06	-2789.45		30.46	343		31.06	337.009
30.48	0.14569		31.08	-2773.28		30.48	379		31.08	335.84
30.5	0.19067		31.1	-2753.12		30.5	350		31.1	334.68
30.52	0.26064		31.12	-2754.97		30.52	365		31.12	333.534
30.54	0.38053		31.14	-2762.84		30.54	345		31.14	332.401
30.56	0.66041		31.16	-2773.72		30.56	375		31.16	331.284
30.58	1.73166		31.18	-2778.62		30.58	366		31.18	330.183
30.6	5.17016		31.2	-2780.54		30.6	347		31.2	329.099
30.62	9.76405		31.22	-2759.47		30.62	345		31.22	328.032
30.64	8.43355		31.24	-2789.42		30.64	310		31.24	326.983
30.66	4.30927		31.26	-2785.39		30.66	334		31.26	325.953
30.68	3.84457		31.28	-2766.38		30.68	357		31.28	324.941
30.7	5.35743		31.3	-2795.38		30.7	358		31.3	323.949
30.72	4.09175		31.32	-2798.41		30.72	323		31.32	322.977
30.74	1.70412		31.34	-2734.46		30.74	362		31.34	322.025
30.76	0.62333		31.36	-2766.53		30.76	350		31.36	321.096
30.78	0.33013		31.38	-2788.63		30.78	330		31.38	320.19
30.8	0.2339		31.4	-2755.74		30.8	369		31.4	319.308
30.82	0.18094		31.42	-2755.89		30.82	349		31.42	318.451
30.84	0.14579		31.44	-2758.06		30.84	331		31.44	317.62
30.86	0.12445		31.46	-2774.25		30.86	378		31.46	316.816
30.88	0.11291		31.48	-2772.48		30.88	326		31.48	316.041
30.9	0.10468		31.5	-2771.73		30.9	333		31.5	315.294
30.92	0.09906		31.52	-2766.01		30.92	358		31.52	314.575
30.94	0.09692		31.54	-2771.32		30.94	333		31.54	313.886
30.96	0.09828		31.56	-2766.66		30.96	348		31.56	313.225
30.98	0.10411		31.58	-2769.03		30.98	329		31.58	312.592
31	0.12042		31.6	-2732.42		31	322		31.6	311.985
31.02	0.17971		31.62	-2771.84		31.02	339		31.62	311.402
31.04	0.34102		31.64	-2786.28		31.04	310		31.64	310.842
31.06	0.49075		31.66	-2771.74		31.06	322		31.66	310.301
31.08	0.37883		31.68	-2761.21		31.08	337		31.68	309.778
31.1	0.27553		31.7	-2776.7		31.1	356		31.7	309.267
31.12	0.33276		31.72	-2780.2		31.12	353		31.72	308.766
31.14	0.43764		31.74	-2784.71		31.14	344		31.74	308.272
31.16	0.44736		31.76	-2785.22		31.16	332		31.76	307.779
31.18	0.51883		31.78	-2780.72		31.18	326		31.78	307.284
31.2	0.85339		31.8	-2765.22		31.2	323		31.8	306.784
31.22	2.24672		31.82	-2754.71		31.22	343		31.82	306.274
31.24	6.56474		31.84	-2765.19		31.24	312		31.84	305.75
31.26	11.9293		31.86	-2773.65		31.26	315		31.86	305.21
31.28	9.93773		31.88	-2759.09		31.28	333		31.88	304.65
31.3	4.98854		31.9	-2799.5		31.3	303		31.9	304.068
31.32	4.49567		31.92	-2738.9		31.32	299		31.92	303.462
31.34	6.41914		31.94	-2774.27		31.34	362		31.94	302.831
31.36	5.06397		31.96	-2804.61		31.36	329		31.96	302.173
31.38	2.14963		31.98	-2779.92		31.38	306		31.98	301.487
31.4	0.78207		32	-2771.21		31.4	338		32	300.775
31.42	0.40973		32.02	-2762.47		31.42	337		32.02	300.037
31.44	0.28581		32.04	-2786.71		31.44	334		32.04	299.272
31.46	0.21645		32.06	-2794.92		31.46	317		32.06	298.484
31.48	0.17287		32.08	-2819.11		31.48	318		32.08	297.673
31.5	0.1468		32.1	-2779.28		31.5	318		32.1	296.841
31.52	0.12987		32.12	-2772.43		31.52	323		32.12	295.991
31.54	0.11643		32.14	-2782.56		31.54	317		32.14	295.125
31.56	0.10729		32.16	-2752.68		31.56	321		32.16	294.245
31.58	0.10176		32.18	-2762.79		31.58	318		32.18	293.354
31.6	0.09909		32.2	-2793.89		31.6	354		32.2	292.456
31.62	0.09899		32.22	-2783.99		31.62	314		32.22	291.552
31.64	0.10157		32.24	-2776.08		31.64	299		32.24	290.646
31.66	0.1071		32.26	-2775.18		31.66	313		32.26	289.739
31.68	0.11604		32.28	-2757.27		31.68	323		32.28	288.836
31.7	0.12936		32.3	-2776.38		31.7	307		32.3	287.939
31.72	0.14786		32.32	-2757.49		31.72	303		32.32	287.051
31.74	0.17014		32.34	-2781.61		31.74	298		32.34	286.174
31.76	0.20606		32.36	-2783.75		31.76	297		32.36	285.312
31.78	0.2698		32.38	-2770.9		31.78	301		32.38	284.466
31.8	0.37489		32.4	-2786.08		31.8	316		32.4	283.64
31.82	0.57658		32.42	-2758.27		31.82	326		32.42	282.835
31.84	1.20286		32.44	-2781.49		31.84	315		32.44	282.055
31.86	3.60548		32.46	-2751.74		31.86	306		32.46	281.301
31.88	9.04257		32.48	-2749.01		31.88	320		32.48	280.576
31.9	11.8681		32.5	-2786.32		31.9	279		32.5	279.88
31.92	7.02984		32.52	-2776.65		31.92	339		32.52	279.217
31.94	3.78269		32.54	-2761.02		31.94	303		32.54	278.585
31.96	5.00135		32.56	-2803.42		31.96	272		32.56	277.988
31.98	6.27956		32.58	-2770.86		31.98	296		32.58	277.423
32	3.7384		32.6	-2777.33		32	304		32.6	276.893
32.02	1.37817		32.62	-2774.83		32.02	312		32.62	276.397
32.04	0.55857		32.64	-2779.37		32.04	287		32.64	275.933
32.06	0.33787		32.66	-2784.94		32.06	278		32.66	275.5
32.08	0.24469		32.68	-2754.53		32.08	253		32.68	275.098
32.1	0.19051		32.7	-2755.16		32.1	292		32.7	274.725
32.12	0.1566		32.72	-2771.81		32.12	298		32.72	274.377
32.14	0.13542		32.74	-2763.49		32.14	287		32.74	274.053
32.16	0.12356		32.76	-2788.19		32.16	316		32.76	273.751
32.18	0.12006		32.78	-2759.9		32.18	305		32.78	273.466
32.2	0.12631		32.8	-2762.63		32.2	273		32.8	273.198
32.22	0.1491		32.82	-2771.38		32.22	282		32.82	272.942
32.24	0.22991		32.84	-2762.13		32.24	289		32.84	272.697
32.26	0.5801		32.86	-2762.89		32.26	289		32.86	272.459
32.28	1.51568		32.88	-2785.66		32.28	306		32.88	272.225
32.3	2.21259		32.9	-2766.43		32.3	286		32.9	271.995
32.32	1.37602		32.92	-2799.2		32.32	304		32.92	271.766
32.34	0.67965		32.94	-2769.97		32.34	279		32.94	271.536
32.36	0.82484		32.96	-2771.74		32.36	276		32.96	271.304
32.38	1.16252		32.98	-2781.51		32.38	288		32.98	271.069
32.4	0.76357		33	-2762.27		32.4	272		33	270.83
32.42	0.29305		33.02	-2785.02		32.42	299		33.02	270.588
32.44	0.12202		33.04	-2797.78		32.44	275		33.04	270.342
32.46	0.07755		33.06	-2774.53		32.46	304		33.06	270.092
32.48	0.05773		33.08	-2769.28		32.48	306		33.08	269.839
32.5	0.04843		33.1	-2778.02		32.5	268		33.1	269.582
32.52	0.04592		33.12	-2755.76		32.52	277		33.12	269.323
32.54	0.04624		33.14	-2769.5		32.54	292		33.14	269.061
32.56	0.04579		33.16	-2771.23		32.56	249		33.16	268.797
32.58	0.04649		33.18	-2734.97		32.58	281		33.18	268.531
32.6	0.04841		33.2	-2785.7		32.6	274		33.2	268.262
32.62	0.05157		33.22	-2779.43		32.62	276		33.22	267.989
32.64	0.0561		33.24	-2776.15		32.64	271		33.24	267.713
32.66	0.06217		33.26	-2758.87		32.66	265		33.26	267.431
32.68	0.07011		33.28	-2786.58		32.68	295		33.28	267.142
32.7	0.08056		33.3	-2781.28		32.7	294		33.3	266.844
32.72	0.09443		33.32	-2775.97		32.72	277		33.32	266.536
32.74	0.11313		33.34	-2794.65		32.74	285		33.34	266.215
32.76	0.13882		33.36	-2783.32		32.76	260		33.36	265.879
32.78	0.17461		33.38	-2776.96		32.78	288		33.38	265.525
32.8	0.22899		33.4	-2772.59		32.8	285		33.4	265.15
32.82	0.31719		33.42	-2773.19		32.82	276		33.42	264.754
32.84	0.47699		33.44	-2790.77		32.84	285		33.44	264.333
32.86	0.91628		33.46	-2792.32		32.86	284		33.46	263.886
32.88	2.67215		33.48	-2783.85		32.88	261		33.48	263.412
32.9	7.35154		33.5	-2781.35		32.9	280		33.5	262.911
32.92	11.1432		33.52	-2764.82		32.92	247		33.52	262.382
32.94	7.14488		33.54	-2752.26		32.94	276		33.54	261.826
32.96	3.36014		33.56	-2809.68		32.96	274		33.56	261.244
32.98	3.81637		33.58	-2788.08		32.98	264		33.58	260.639
33	5.80413		33.6	-2744.45		33	283		33.6	260.013
33.02	4.25804		33.62	-2774.81		33.02	260		33.62	259.369
33.04	1.70752		33.64	-2809.15		33.04	247		33.64	258.712
33.06	0.6476		33.66	-2791.48		33.06	270		33.66	258.045
33.08	0.38251		33.68	-2779.81		33.08	275		33.68	257.374
33.1	0.32852		33.7	-2764.14		33.1	266		33.7	256.704
33.12	0.32021		33.72	-2766.48		33.12	288		33.72	256.04
33.14	0.2499		33.74	-2765.82		33.14	274		33.74	255.388
33.16	0.18535		33.76	-2767.19		33.16	272		33.76	254.752
33.18	0.17347		33.78	-2758.58		33.18	308		33.78	254.139
33.2	0.18747		33.8	-2755.99		33.2	257		33.8	253.553
33.22	0.17043		33.82	-2788.43		33.22	263		33.82	252.998
33.24	0.14231		33.84	-2746.91		33.24	266		33.84	252.479
33.26	0.13338		33.86	-2782.43		33.26	283		33.86	251.997
33.28	0.13745		33.88	-2753.99		33.28	255		33.88	251.557
33.3	0.14817		33.9	-2736.6		33.3	260		33.9	251.16
33.32	0.16503		33.92	-2741.24		33.32	265		33.92	250.806
33.34	0.18975		33.94	-2782.93		33.34	246		33.94	250.497
33.36	0.22555		33.96	-2775.67		33.36	257		33.96	250.23
33.38	0.278		33.98	-2754.44		33.38	263		33.98	250.005
33.4	0.35314		34	-2771.26		33.4	267		34	249.82
33.42	0.47692		34.02	-2766.11		33.42	266		34.02	249.67
33.44	0.71347		34.04	-2757.99		33.44	248		34.04	249.553
33.46	1.3751		34.06	-2753.9		33.46	246		34.06	249.463
33.48	4.02023		34.08	-2748.83		33.48	254		34.08	249.395
33.5	10.9594		34.1	-2765.78		33.5	256		34.1	249.344
33.52	16.3289		34.12	-2780.74		33.52	272		34.12	249.303
33.54	10.2992		34.14	-2771.7		33.54	284		34.14	249.266
33.56	4.76554		34.16	-2808.66		33.56	226		34.16	249.226
33.58	5.34518		34.18	-2763.61		33.58	247		34.18	249.177
33.6	8.42002		34.2	-2786.55		33.6	290		34.2	249.113
33.62	6.49149		34.22	-2776.46		33.62	259		34.22	249.028
33.64	2.65201		34.24	-2815.35		33.64	224		34.24	248.915
33.66	0.95838		34.26	-2800.21		33.66	241		34.26	248.77
33.68	0.50451		34.28	-2769.03		33.68	252		34.28	248.589
33.7	0.34384		34.3	-2773.8		33.7	267		34.3	248.369
33.72	0.2545		34.32	-2806.54		33.72	264		34.32	248.105
33.74	0.19691		34.34	-2774.23		33.74	264		34.34	247.798
33.76	0.15733		34.36	-2759.88		33.76	262		34.36	247.445
33.78	0.12892		34.38	-2769.48		33.78	270		34.38	247.048
33.8	0.11382		34.4	-2779.04		33.8	272		34.4	246.606
33.82	0.10861		34.42	-2761.56		33.82	239		34.42	246.123
33.84	0.10083		34.44	-2782.04		33.84	280		34.44	245.6
33.86	0.09268		34.46	-2765.48		33.86	244		34.46	245.04
33.88	0.08813		34.48	-2772.89		33.88	272		34.48	244.449
33.9	0.08929		34.5	-2776.27		33.9	289		34.5	243.83
33.92	0.09068		34.52	-2776.62		33.92	284		34.52	243.188
33.94	0.09078		34.54	-2772.96		33.94	242		34.54	242.528
33.96	0.09224		34.56	-2781.29		33.96	249		34.56	241.856
33.98	0.09526		34.58	-2770.61		33.98	270		34.58	241.176
34	0.09354		34.6	-2783.93		34	253		34.6	240.495
34.02	0.09197		34.62	-2772.25		34.02	258		34.62	239.817
34.04	0.1011		34.64	-2764.58		34.04	266		34.64	239.148
34.06	0.11495		34.66	-2776.93		34.06	270		34.66	238.493
34.08	0.13104		34.68	-2773.29		34.08	275		34.68	237.856
34.1	0.15015		34.7	-2778.68		34.1	258		34.7	237.242
34.12	0.18078		34.72	-2785.09		34.12	243		34.72	236.655
34.14	0.2258		34.74	-2779.54		34.14	252		34.74	236.099
34.16	0.29033		34.76	-2779.01		34.16	215		34.76	235.578
34.18	0.38825		34.78	-2760.53		34.18	260		34.78	235.093
34.2	0.5472		34.8	-2766.08		34.2	237		34.8	234.648
34.22	0.85446		34.82	-2774.68		34.22	247		34.82	234.245
34.24	1.82502		34.84	-2758.32		34.24	208		34.84	233.885
34.26	5.46101		34.86	-2765.01		34.26	223		34.86	233.569
34.28	13.2813		34.88	-2769.73		34.28	254		34.88	233.297
34.3	16.7662		34.9	-2770.51		34.3	249		34.9	233.069
34.32	9.95568		34.92	-2763.32		34.32	216		34.92	232.885
34.34	4.95195		34.94	-2765.18		34.34	248		34.94	232.742
34.36	6.02535		34.96	-2780.07		34.36	262		34.96	232.638
34.38	8.9263		34.98	-2789.01		34.38	252		34.98	232.57
34.4	6.73998		35	-2777.97		34.4	242		35	232.535
34.42	2.84653		35.02	-2776.97		34.42	259		35.02	232.529
34.44	1.06133		35.04	-2770.98		34.44	238		35.04	232.548
34.46	0.56015		35.06	-2775.02		34.46	254		35.06	232.585
34.48	0.38736		35.08	-2756.07		34.48	246		35.08	232.637
34.5	0.29526		35.1	-2801.13		34.5	242		35.1	232.697
34.52	0.23871		35.12	-2764.2		34.52	241		35.12	232.759
34.54	0.20364		35.14	-2768.25		34.54	244		35.14	232.817
34.56	0.18408		35.16	-2796.3		34.56	235		35.16	232.866
34.58	0.17879		35.18	-2769.34		34.58	245		35.18	232.9
34.6	0.19331		35.2	-2792.35		34.6	231		35.2	232.914
34.62	0.27007		35.22	-2794.34		34.62	242		35.22	232.901
34.64	0.61587		35.24	-2772.3		34.64	249		35.24	232.859
34.66	1.51879		35.26	-2760.22		34.66	236		35.26	232.784
34.68	2.20088		35.28	-2754.11		34.68	239		35.28	232.671
34.7	1.40769		35.3	-2746.96		34.7	233		35.3	232.52
34.72	0.65673		35.32	-2745.76		34.72	226		35.32	232.328
34.74	0.67775		35.34	-2751.53		34.74	231		35.34	232.094
34.76	1.10044		35.36	-2801.26		34.76	231		35.36	231.82
34.78	0.96434		35.38	-2779.94		34.78	249		35.38	231.505
34.8	0.43143		35.4	-2779.59		34.8	243		35.4	231.151
34.82	0.16001		35.42	-2770.2		34.82	234		35.42	230.761
34.84	0.08359		35.44	-2784.77		34.84	250		35.44	230.337
34.86	0.05675		35.46	-2779.32		34.86	243		35.46	229.883
34.88	0.0385		35.48	-2787.84		34.88	238		35.48	229.402
34.9	0.02758		35.5	-2747.34		34.9	237		35.5	228.899
34.92	0.02197		35.52	-2766.81		34.92	244		35.52	228.377
34.94	0.0195		35.54	-2778.28		34.94	242		35.54	227.841
34.96	0.02745		35.56	-2776.73		34.96	227		35.56	227.294
34.98	0.03539		35.58	-2776.18		34.98	218		35.58	226.742
35	0.03611		35.6	-2764.62		35	229		35.6	226.186
35.02	0.03717		35.62	-2769.07		35.02	230		35.62	225.632
35.04	0.0417		35.64	-2773.52		35.04	236		35.64	225.081
35.06	0.05014		35.66	-2773.97		35.06	232		35.66	224.537
35.08	0.05605		35.68	-2788.44		35.08	251		35.68	224.002
35.1	0.06104		35.7	-2795.91		35.1	206		35.7	223.477
35.12	0.06719		35.72	-2770.4		35.12	243		35.72	222.965
35.14	0.07482		35.74	-2792.9		35.14	239		35.74	222.465
35.16	0.08381		35.76	-2766.42		35.16	211		35.76	221.979
35.18	0.0949		35.78	-2772.94		35.18	238		35.78	221.507
35.2	0.1122		35.8	-2793.48		35.2	215		35.8	221.047
35.22	0.14649		35.82	-2774.04		35.22	213		35.82	220.599
35.24	0.21871		35.84	-2772.6		35.24	235		35.84	220.163
35.26	0.30195		35.86	-2758.17		35.26	247		35.86	219.737
35.28	0.30398		35.88	-2780.76		35.28	253		35.88	219.319
35.3	0.30082		35.9	-2764.34		35.3	260		35.9	218.908
35.32	0.36686		35.92	-2772.94		35.32	261		35.92	218.502
35.34	0.50678		35.94	-2759.54		35.34	255		35.94	218.1
35.36	0.70217		35.96	-2755.14		35.36	205		35.96	217.699
35.38	1.05985		35.98	-2776.74		35.38	226		35.98	217.299
35.4	2.37348		36	-2777.33		35.4	226		36	216.898
35.42	7.14994		36.02	-2765.93		35.42	235		36.02	216.495
35.44	16.0635		36.04	-2770.52		35.44	220		36.04	216.088
35.46	17.4508		36.06	-2787.11		35.46	225		36.06	215.678
35.48	8.96902		36.08	-2786.7		35.48	216		36.08	215.262
35.5	4.58321		36.1	-2766.28		35.5	256		36.1	214.843
35.52	6.43651		36.12	-2781.86		35.52	236		36.12	214.419
35.54	9.78328		36.14	-2782.43		35.54	224		36.14	213.99
35.56	7.09193		36.16	-2772.99		35.56	225		36.16	213.559
35.58	2.86999		36.18	-2766.56		35.58	225		36.18	213.124
35.6	1.06728		36.2	-2775.12		35.6	236		36.2	212.687
35.62	0.57873		36.22	-2776.69		35.62	231		36.22	212.25
35.64	0.40176		36.24	-2752.25		35.64	226		36.24	211.813
35.66	0.30278		36.26	-2796.81		35.66	225		36.26	211.378
35.68	0.23918		36.28	-2778.38		35.68	210		36.28	210.946
35.7	0.19592		36.3	-2781.95		35.7	202		36.3	210.518
35.72	0.16544		36.32	-2766.53		35.72	227		36.32	210.096
35.74	0.14354		36.34	-2778.12		35.74	204		36.34	209.681
35.76	0.12772		36.36	-2760.71		35.76	230		36.36	209.273
35.78	0.11666		36.38	-2773.31		35.78	223		36.38	208.875
35.8	0.10959		36.4	-2763.92		35.8	202		36.4	208.486
35.82	0.10618		36.42	-2777.54		35.82	221		36.42	208.107
35.84	0.10658		36.44	-2763.18		35.84	222		36.44	207.74
35.86	0.11159		36.46	-2755.82		35.86	236		36.46	207.383
35.88	0.12305		36.48	-2782.47		35.88	213		36.48	207.037
35.9	0.14467		36.5	-2763.14		35.9	229		36.5	206.702
35.92	0.18565		36.52	-2752.81		35.92	220		36.52	206.377
35.94	0.28169		36.54	-2767.5		35.94	233		36.54	206.063
35.96	0.66195		36.56	-2767.2		35.96	237		36.56	205.759
35.98	1.87055		36.58	-2787.9		35.98	215		36.58	205.464
36	3.55722		36.6	-2783.61		36	214		36.6	205.177
36.02	3.2388		36.62	-2762.33		36.02	225		36.62	204.897
36.04	1.59258		36.64	-2776.06		36.04	220		36.64	204.623
36.06	0.94952		36.66	-2776.79		36.06	203		36.66	204.355
36.08	1.44907		36.68	-2794.53		36.08	203		36.68	204.09
36.1	1.97367		36.7	-2782.26		36.1	223		36.7	203.828
36.12	1.33942		36.72	-2779		36.12	207		36.72	203.568
36.14	0.54793		36.74	-2771.74		36.14	206		36.74	203.308
36.16	0.22019		36.76	-2763.48		36.16	215		36.76	203.046
36.18	0.12992		36.78	-2809.22		36.18	221		36.78	202.782
36.2	0.09702		36.8	-2780.95		36.2	212		36.8	202.514
36.22	0.07953		36.82	-2767.68		36.22	210		36.82	202.241
36.24	0.06927		36.84	-2752.4		36.24	234		36.84	201.963
36.26	0.06345		36.86	-2790.11		36.26	189		36.86	201.677
36.28	0.06073		36.88	-2775.82		36.28	207		36.88	201.383
36.3	0.06047		36.9	-2778.52		36.3	203		36.9	201.081
36.32	0.06244		36.92	-2777.21		36.32	218		36.92	200.769
36.34	0.06673		36.94	-2787.88		36.34	206		36.94	200.448
36.36	0.07375		36.96	-2762.55		36.36	223		36.96	200.117
36.38	0.08429		36.98	-2782.21		36.38	210		36.98	199.776
36.4	0.09978		37	-2805.86		36.4	219		37	199.425
36.42	0.12389		37.02	-2780.5		36.42	205		37.02	199.064
36.44	0.16323		37.04	-2758.13		36.44	219		37.04	198.694
36.46	0.22318		37.06	-2769.75		36.46	226		37.06	198.315
36.48	0.33123		37.08	-2783.36		36.48	199		37.08	197.928
36.5	0.64789		37.1	-2758.97		36.5	218		37.1	197.532
36.52	1.86514		37.12	-2766.57		36.52	228		37.12	197.13
36.54	4.78936		37.14	-2770.16		36.54	213		37.14	196.722
36.56	6.78239		37.16	-2779.75		36.56	213		37.16	196.309
36.58	4.24754		37.18	-2744.33		36.58	192		37.18	195.891
36.6	1.87219		37.2	-2735.91		36.6	196		37.2	195.469
36.62	1.76802		37.22	-2793.48		36.62	217		37.22	195.044
36.64	3.11264		37.24	-2778.05		36.64	203		37.24	194.617
36.66	3.31193		37.26	-2757.63		36.66	202		37.26	194.189
36.68	1.70805		37.28	-2757.2		36.68	184		37.28	193.761
36.7	0.645		37.3	-2755.77		36.7	196		37.3	193.332
36.72	0.31409		37.32	-2768.34		36.72	199		37.32	192.904
36.74	0.22542		37.34	-2756.91		36.74	206		37.34	192.476
36.76	0.19197		37.36	-2791.49		36.76	214		37.36	192.051
36.78	0.18112		37.38	-2793.06		36.78	168		37.38	191.628
36.8	0.18735		37.4	-2758.64		36.8	196		37.4	191.208
36.82	0.21215		37.42	-2787.23		36.82	209		37.42	190.793
36.84	0.26448		37.44	-2754.82		36.84	224		37.44	190.382
36.86	0.37995		37.46	-2786.41		36.86	186		37.46	189.978
36.88	0.77078		37.48	-2770.02		36.88	200		37.48	189.582
36.9	2.22389		37.5	-2762.63		36.9	197		37.5	189.194
36.92	5.25123		37.52	-2748.25		36.92	198		37.52	188.817
36.94	6.43941		37.54	-2766.89		36.94	187		37.54	188.453
36.96	3.62195		37.56	-2776.54		36.96	212		37.56	188.103
36.98	1.64324		37.58	-2805.2		36.98	192		37.58	187.769
37	1.82937		37.6	-2778.89		37	168		37.6	187.453
37.02	3.17679		37.62	-2800.59		37.02	193		37.62	187.158
37.04	3.0676		37.64	-2784.32		37.04	215		37.64	186.884
37.06	1.47753		37.66	-2796.07		37.06	203		37.66	186.635
37.08	0.53878		37.68	-2795.85		37.08	189		37.68	186.412
37.1	0.25534		37.7	-2779.65		37.1	213		37.7	186.216
37.12	0.17004		37.72	-2767.49		37.12	205		37.72	186.049
37.14	0.13193		37.74	-2767.35		37.14	201		37.74	185.913
37.16	0.11258		37.76	-2781.24		37.16	191		37.76	185.807
37.18	0.0991		37.78	-2745.17		37.18	226		37.78	185.732
37.2	0.08964		37.8	-2763.12		37.2	234		37.8	185.688
37.22	0.08437		37.82	-2770.11		37.22	176		37.82	185.675
37.24	0.0847		37.84	-2787.13		37.24	191		37.84	185.692
37.26	0.08901		37.86	-2768.17		37.26	211		37.86	185.737
37.28	0.09364		37.88	-2759.25		37.28	211		37.88	185.809
37.3	0.10048		37.9	-2773.34		37.3	212		37.9	185.905
37.32	0.11128		37.92	-2757.46		37.32	199		37.92	186.023
37.34	0.12769		37.94	-2762.59		37.34	210		37.94	186.158
37.36	0.15293		37.96	-2771.74		37.36	175		37.96	186.308
37.38	0.19455		37.98	-2771.9		37.38	173		37.98	186.468
37.4	0.28557		38	-2774.07		37.4	207		38	186.635
37.42	0.60289		38.02	-2771.24		37.42	178		38.02	186.804
37.44	1.574		38.04	-2779.41		37.44	210		38.04	186.97
37.46	2.9577		38.06	-2792.57		37.46	178		38.06	187.13
37.48	2.67644		38.08	-2797.71		37.48	194		38.08	187.278
37.5	1.38202		38.1	-2762.85		37.5	201		38.1	187.411
37.52	0.90827		38.12	-2757.96		37.52	215		38.12	187.524
37.54	1.3328		38.14	-2764.05		37.54	196		38.14	187.615
37.56	2.02821		38.16	-2791.12		37.56	186		38.16	187.68
37.58	1.9516		38.18	-2762.15		37.58	157		38.18	187.716
37.6	2.27733		38.2	-2776.16		37.6	183		38.2	187.722
37.62	5.3037		38.22	-2787.13		37.62	161		38.22	187.696
37.64	11.103		38.24	-2758.07		37.64	177		38.24	187.636
37.66	12.341		38.26	-2768.98		37.66	165		38.26	187.544
37.68	6.87333		38.28	-2765.86		37.68	165		38.28	187.42
37.7	3.30354		38.3	-2769.7		37.7	181		38.3	187.263
37.72	3.80324		38.32	-2774.51		37.72	193		38.32	187.077
37.74	6.32699		38.34	-2789.3		37.74	193		38.34	186.863
37.76	6.1281		38.36	-2758.06		37.76	179		38.36	186.624
37.78	3.14502		38.38	-2791.8		37.78	215		38.38	186.362
37.8	1.26792		38.4	-2753.52		37.8	197		38.4	186.081
37.82	0.68348		38.42	-2801.22		37.82	190		38.42	185.783
37.84	0.53568		38.44	-2774.91		37.84	173		38.44	185.473
37.86	0.49857		38.46	-2769.59		37.86	192		38.46	185.153
37.88	0.51755		38.48	-2787.26		37.88	201		38.48	184.826
37.9	0.59328		38.5	-2762.93		37.9	187		38.5	184.496
37.92	0.75732		38.52	-2768.6		37.92	203		38.52	184.166
37.94	1.17495		38.54	-2752.27		37.94	198		38.54	183.838
37.96	2.71966		38.56	-2770.95		37.96	189		38.56	183.514
37.98	7.51813		38.58	-2796.63		37.98	189		38.58	183.197
38	14.706		38.6	-2792.33		38	187		38.6	182.889
38.02	14.4497		38.62	-2755.03		38.02	190		38.62	182.591
38.04	7.46445		38.64	-2778.74		38.04	182		38.64	182.306
38.06	3.84821		38.66	-2779.47		38.06	169		38.66	182.033
38.08	5.06176		38.68	-2785.21		38.08	164		38.68	181.776
38.1	8.19905		38.7	-2764.97		38.1	199		38.7	181.534
38.12	7.50882		38.72	-2752.74		38.12	204		38.72	181.308
38.14	4.50263		38.74	-2754.54		38.14	198		38.74	181.101
38.16	4.21427		38.76	-2786.35		38.16	171		38.76	180.911
38.18	5.26351		38.78	-2801.18		38.18	200		38.78	180.741
38.2	3.72231		38.8	-2742.03		38.2	186		38.8	180.59
38.22	1.75144		38.82	-2771.9		38.22	175		38.82	180.46
38.24	1.23083		38.84	-2767.79		38.24	204		38.84	180.351
38.26	1.91276		38.86	-2763.7		38.26	193		38.86	180.264
38.28	2.57441		38.88	-2777.63		38.28	196		38.88	180.198
38.3	1.74341		38.9	-2778.59		38.3	192		38.9	180.156
38.32	0.7527		38.92	-2751.57		38.32	187		38.92	180.137
38.34	0.33738		38.94	-2789.58		38.34	172		38.94	180.142
38.36	0.21417		38.96	-2779.61		38.36	203		38.96	180.17
38.38	0.16316		38.98	-2766.66		38.38	169		38.98	180.222
38.4	0.13202		39	-2774.73		38.4	207		39	180.297
38.42	0.11047		39.02	-2784.83		38.42	159		39.02	180.395
38.44	0.09476		39.04	-2730.95		38.44	185		39.04	180.515
38.46	0.08291		39.06	-2755.09		38.46	190		39.06	180.656
38.48	0.07378		39.08	-2791.25		38.48	172		39.08	180.817
38.5	0.06456		39.1	-2768.43		38.5	196		39.1	180.995
38.52	0.05083		39.12	-2776.63		38.52	190		39.12	181.19
38.54	0.04232		39.14	-2778.84		38.54	206		39.14	181.399
38.56	0.042		39.16	-2777.06		38.56	187		39.16	181.619
38.58	0.04258		39.18	-2783.28		38.58	161		39.18	181.847
38.6	0.04331		39.2	-2789.52		38.6	165		39.2	182.081
38.62	0.04401		39.22	-2748.75		38.62	202		39.22	182.317
38.64	0.05306		39.24	-2767.99		38.64	178		39.24	182.551
38.66	0.08956		39.26	-2778.22		38.66	177		39.26	182.78
38.68	0.2243		39.28	-2787.44		38.68	171		39.28	182.999
38.7	0.54764		39.3	-2778.64		38.7	191		39.3	183.205
38.72	0.79476		39.32	-2764.83		38.72	203		39.32	183.393
38.74	0.53007		39.34	-2778		38.74	201		39.34	183.559
38.76	0.23637		39.36	-2796.14		38.76	169		39.36	183.699
38.78	0.18029		39.38	-2773.25		38.78	154		39.38	183.809
38.8	0.30983		39.4	-2772.32		38.8	213		39.4	183.884
38.82	0.423		39.42	-2775.36		38.82	183		39.42	183.921
38.84	0.28513		39.44	-2763.35		38.84	187		39.44	183.917
38.86	0.12887		39.46	-2775.3		38.86	191		39.46	183.868
38.88	0.06921		39.48	-2796.21		38.88	177		39.48	183.772
38.9	0.0581		39.5	-2793.06		38.9	176		39.5	183.626
38.92	0.06109		39.52	-2779.87		38.92	203		39.52	183.429
38.94	0.0719		39.54	-2764.62		38.94	165		39.54	183.181
38.96	0.09294		39.56	-2786.32		38.96	175		39.56	182.882
38.98	0.1363		39.58	-2770.97		38.98	188		39.58	182.534
39	0.27201		39.6	-2768.58		39	180		39.6	182.139
39.02	0.77382		39.62	-2773.14		39.02	170		39.62	181.701
39.04	1.90483		39.64	-2789.66		39.04	224		39.64	181.226
39.06	2.62143		39.66	-2781.16		39.06	200		39.66	180.721
39.08	1.64954		39.68	-2772.63		39.08	164		39.68	180.196
39.1	0.70793		39.7	-2768.1		39.1	187		39.7	179.662
39.12	0.56148		39.72	-2739.57		39.12	179		39.72	179.133
39.14	1.01119		39.74	-2749.06		39.14	177		39.74	178.624
39.16	1.36457		39.76	-2773.59		39.16	179		39.76	178.154
39.18	0.87716		39.78	-2760.18		39.18	173		39.78	177.745
39.2	0.34814		39.8	-2778.86		39.2	167		39.8	177.422
39.22	0.13659		39.82	-2767.65		39.22	208		39.82	177.21
39.24	0.0793		39.84	-2769.58		39.24	189		39.84	177.142
39.26	0.05894		39.86	-2767.69		39.26	179		39.86	177.252
39.28	0.04656		39.88	-2774.01		39.28	170		39.88	177.576
39.3	0.03842		39.9	-2770.59		39.3	179		39.9	178.157
39.32	0.03293		39.92	-2769.47		39.32	193		39.92	179.039
39.34	0.03007		39.94	-2772.71		39.34	180		39.94	180.271
39.36	0.02891		39.96	-2812.34		39.36	162		39.96	181.907
39.38	0.02781		39.98	-2764.44		39.38	185		39.98	184.003
39.4	0.02718					39.4	186		40	182.078
39.42	0.02719					39.42	183
39.44	0.02779					39.44	195
39.46	0.02901					39.46	183
39.48	0.03089					39.48	162
39.5	0.03356					39.5	165
39.52	0.03719					39.52	178
39.54	0.04208					39.54	193
39.56	0.04801					39.56	171
39.58	0.05559					39.58	186
39.6	0.0677					39.6	188
39.62	0.08608					39.62	183
39.64	0.11375					39.64	166
39.66	0.15824					39.66	174
39.68	0.24617					39.68	182
39.7	0.52493					39.7	186
39.72	1.50971					39.72	214
39.74	3.57576					39.74	204
39.76	4.69028					39.76	179
39.78	2.88837					39.78	192
39.8	1.24218					39.8	173
39.82	0.99244					39.82	184
39.84	1.78367					39.84	182
39.86	2.45853					39.86	184
39.88	1.64946					39.88	178
39.9	0.67176					39.9	182
39.92	0.25913					39.92	184
39.94	0.14199					39.94	182
39.96	0.09844					39.96	144
39.98	0.07383					39.98	194
40	0.05774

## Sheet: Figure 2c
X-axis	Y-axis
Distance (μm)	Height (nm)
0	-0.60847
0.04223	-0.27137
0.08447	-0.00681
0.1267	-0.74146
0.16893	-0.00595
0.21116	-0.28527
0.2534	-0.6681
0.29563	-0.75352
0.33786	-1.20245
0.3801	-1.13162
0.42233	-0.9007
0.46456	-0.47526
0.50679	-0.03119
0.54903	-0.32208
0.59126	-0.02246
0.63349	-0.03565
0.67573	-0.34039
0.71796	-0.65218
0.76019	-0.62216
0.80242	-0.91558
0.84466	-0.94923
0.88689	-0.90909
0.92912	3.33681
0.97135	3.63683
1.01359	3.35569
1.05582	2.98855
1.09805	2.90039
1.14029	2.91511
1.18252	2.59725
1.22475	2.58975
1.26698	2.56237
1.30922	2.79533
1.35145	2.56247
1.39368	3.14688
1.43592	3.18401
1.47815	3.19801
1.52038	2.75342
1.56261	2.9542
1.60485	2.76748
1.64708	2.5362
1.68931	2.65552
1.73155	2.59448
1.77378	2.73482
1.81601	2.78616
1.85824	2.89048
1.90048	1.9855
1.94271	1.36506
1.98494	0.50602
2.02718	-0.28326
2.06941	-0.12086
2.11164	-0.25763
2.15387	-0.15337
2.19611	-0.3098
2.23834	-0.2596
2.28057	-0.07794
2.32281	0.14188
2.36504	-0.10352
2.40727	-0.2913
2.4495	-0.32522
2.49174	-0.13429
2.53397	-0.25053
2.5762	0.29777
2.61844	-0.29362
2.66067	0.12757
2.7029	-0.13027
2.74513	-0.321
2.78737	-0.49989
2.8296	-0.21967
2.87183	-0.46277
2.91406	-0.03987
2.9563	0.67889
2.99853	-0.19829
3.04076	-0.38908
3.083	-0.13893
3.12523	0.20159
3.16746	-0.34637
3.20969	-0.000609124

## Sheet: Figure 2d
Nitrogen sorption isotherms					Pore size distribution
X-axis	Y-axis	X-axis	Y-axis		X-axis	Y-axis
Relative pressure (P/P0)	Volume adsorbed (cm3 g-1)	Relative pressure (P/P0)	Volume adsorbed (cm3 g-1)		Pore diameter (nm)	Differential Pore Volume (cm3/g)
3.23629e-06	3.00763	0.9867	183.405		0.50039	0
5.09621e-06	5.99744	0.95622	161.701		0.53613	0
9.86345e-06	8.94347	0.92696	149.05		0.58974	0
1.82608e-05	11.8227	0.89992	142.626		0.64335	0
3.18707e-05	14.604	0.87396	138.583		0.6791	0
5.41864e-05	17.2192	0.84833	135.716		0.73271	0.19905
7.2299e-05	19.6967	0.82255	133.537		0.80419	0.06167
9.88974e-05	21.9976	0.79729	131.765		0.85781	0
0.000155743	24.9155	0.79086	131.418		0.92929	0
0.000234726	27.778	0.76565	130.213		1.00077	0
0.000330227	30.603	0.74061	129.149		1.09013	0
0.000466386	33.5882	0.71527	128.212		1.17948	0.26184
0.000650365	36.5189	0.69029	127.451		1.26884	0.71847
0.000891859	39.3832	0.66477	126.745		1.35819	0.2722
0.00125	42.0424	0.63844	126.07		1.48329	0.40661
0.01075	61.1856	0.6142	125.515		1.59052	0.51409
0.03389	77.532	0.58928	124.972		1.71561	0.31608
0.06424	90.4022	0.56314	124.401		1.85858	0.44079
0.08429	95.2058	0.53782	123.902		2.00155	0.2708
0.1114	98.3793	0.5128	123.396		2.16239	0.06217
0.13641	100.444	0.48848	121.126		2.3411	0.03042
0.16171	101.99	0.46165	119.382		2.5198	0.02949
0.18669	103.312	0.43734	118.655		2.73426	0.03815
0.21149	104.463	0.39303	117.855		2.94871	0.0319
0.23643	105.546	0.36769	117.371		3.18103	0.02476
0.26153	106.554	0.36153	117.236		3.43122	0.01899
0.28648	107.506	0.33646	116.771		3.69929	0.00581
0.31162	108.4	0.31146	116.319		4.00309	0
0.33681	109.264	0.28634	115.819		4.32477	0.00181
0.36153	110.08	0.26121	115.253		4.66432	0.00483
0.38691	110.873	0.23607	114.609		5.03961	0
0.41189	111.732	0.21097	113.951		5.43277	0
0.43773	112.407	0.18597	113.159		5.87954	0
0.46191	113.098	0.16078	112.251		6.34419	0
0.48726	113.775	0.13576	111.044		6.84458	0
0.51258	114.453	0.11066	109.356		7.39858	0
0.53877	115.173	0.08558	106.899		7.98832	0
0.56247	115.841	0.0612	101.653		8.63167	0.009
0.58767	116.506	0.03456	90.3378		9.31077	0.01296
0.61302	117.187	0.00972	72.8724		10.0613	0.01116
0.63835	117.861				10.8655	0.01305
0.66431	118.604				11.7233	0.01703
0.68931	119.372				12.6526	0.02054
0.71482	120.248				13.6713	0.02744
0.73947	121.159				14.7614	0.03208
0.76423	122.139				15.9409	0.03691
0.78882	123.282				17.2097	0.04379
0.81507	124.698				18.5858	0.04008
0.83962	126.334				20.0691	0.04575
0.8656	128.584				21.6596	0.05565
0.89079	131.514				23.3931	0.05566
0.91542	135.677				25.2517	0.04618
0.94033	142.326				27.2711	0.02222
0.9645	154.533				29.4513	0.0156
0.9867	183.405				31.7924	0.03094
					34.3301	0.0733
					37.0644	0.11937
					40.0309	0.16448
					43.2298	0.12822
					46.6789	0.11619
					50.3961	0.13846
					54.4171	0.11731
					58.7597	0.07674
					63.4419	0.0671
					68.4994	0.07998
					73.9679	0.05359
					79.8653	0.04654
					86.2452	0.05095
					93.1255	0.03717

## Sheet: Figure 2e
X-axis	Y-axis
Size (nm)	Number (percent)
0.4	0
0.46323	0
0.53646	0
0.62126	0
0.71947	0
0.8332	0
0.96492	0
1.11745	0
1.29409	0
1.49866	0
1.73557	0
2.00993	0
2.32766	0
2.69561	0
3.12173	0
3.61521	0
4.1867	0
4.84853	0
5.61499	0
6.5026	0
7.53052	0
8.72094	0
10.0995	0
11.6961	0
13.545	0
15.6862	0
18.1658	0
21.0374	0
24.363	0
28.2143	0
32.6744	0
37.8396	0
43.8212	0
50.7484	0
58.7707	0
68.0611	0
78.8202	0
91.28	0
105.709	0
122.42	0
141.772	0
164.183	0
190.137	0
220.194	0
255.002	0
295.312	0
341.995	0
396.058	10.1656
458.666	32.1675
531.172	37.8537
615.139	19.8131
712.379	0
824.992	0
955.406	0
1106.44	0
1281.34	0
1483.89	0
1718.47	0
1990.12	0
2304.72	0
2669.04	0
3090.96	0
3579.58	0
4145.44	0
4800.75	0
5559.64	0
6438.51	0
7456.3	0
8634.99	0

## Sheet: Figure  3a
X-axis	Y-axis (Absorbance/a.u.)
Wavelength (nm)	BD-COF	CYANO-COF
300	0.836	0.81
300.5	0.827	0.804
301	0.825	0.808
301.5	0.839	0.813
302	0.855	0.83
302.5	0.87	0.84
303	0.882	0.852
303.5	0.886	0.862
304	0.885	0.858
304.5	0.883	0.851
305	0.874	0.847
305.5	0.869	0.848
306	0.865	0.845
306.5	0.863	0.855
307	0.867	0.853
307.5	0.87	0.857
308	0.881	0.864
308.5	0.889	0.873
309	0.896	0.884
309.5	0.896	0.875
310	0.893	0.864
310.5	0.895	0.859
311	0.892	0.85
311.5	0.898	0.855
312	0.893	0.863
312.5	0.881	0.851
313	0.87	0.841
313.5	0.859	0.834
314	0.855	0.827
314.5	0.856	0.837
315	0.865	0.842
315.5	0.862	0.844
316	0.868	0.849
316.5	0.875	0.849
317	0.877	0.856
317.5	0.897	0.861
318	0.905	0.87
318.5	0.906	0.866
319	0.907	0.87
319.5	0.903	0.872
320	0.899	0.871
320.5	0.899	0.874
321	0.897	0.872
321.5	0.893	0.868
322	0.888	0.857
322.5	0.884	0.85
323	0.883	0.846
323.5	0.878	0.842
324	0.874	0.849
324.5	0.872	0.856
325	0.875	0.861
325.5	0.883	0.868
326	0.897	0.872
326.5	0.907	0.876
327	0.908	0.876
327.5	0.903	0.878
328	0.895	0.873
328.5	0.894	0.874
329	0.896	0.869
329.5	0.903	0.867
330	0.906	0.873
330.5	0.911	0.877
331	0.915	0.887
331.5	0.915	0.891
332	0.919	0.891
332.5	0.914	0.885
333	0.913	0.879
333.5	0.911	0.872
334	0.904	0.866
334.5	0.898	0.861
335	0.888	0.856
335.5	0.881	0.85
336	0.88	0.848
336.5	0.886	0.851
337	0.897	0.859
337.5	0.907	0.867
338	0.916	0.876
338.5	0.917	0.886
339	0.918	0.891
339.5	0.917	0.892
340	0.908	0.89
340.5	0.904	0.881
341	0.898	0.875
341.5	0.897	0.878
342	0.906	0.881
342.5	0.911	0.882
343	0.913	0.881
343.5	0.911	0.877
344	0.907	0.87
344.5	0.903	0.863
345	0.899	0.861
345.5	0.895	0.862
346	0.889	0.86
346.5	0.887	0.861
347	0.888	0.863
347.5	0.892	0.862
348	0.895	0.867
348.5	0.9	0.872
349	0.905	0.877
349.5	0.909	0.878
350	0.916	0.882
350.5	0.918	0.883
351	0.918	0.88
351.5	0.917	0.881
352	0.913	0.876
352.5	0.909	0.875
353	0.904	0.872
353.5	0.902	0.869
354	0.905	0.874
354.5	0.907	0.874
355	0.916	0.881
355.5	0.922	0.885
356	0.926	0.887
356.5	0.927	0.892
357	0.924	0.897
357.5	0.918	0.898
358	0.914	0.896
358.5	0.917	0.891
359	0.92	0.886
359.5	0.925	0.889
360	0.929	0.888
360.5	0.927	0.887
361	0.923	0.885
361.5	0.923	0.881
362	0.921	0.88
362.5	0.92	0.879
363	0.92	0.879
363.5	0.917	0.877
364	0.911	0.874
364.5	0.91	0.875
365	0.911	0.874
365.5	0.91	0.874
366	0.914	0.876
366.5	0.915	0.88
367	0.913	0.882
367.5	0.914	0.886
368	0.916	0.889
368.5	0.917	0.884
369	0.918	0.882
369.5	0.917	0.88
370	0.918	0.877
370.5	0.914	0.876
371	0.912	0.876
371.5	0.911	0.873
372	0.906	0.872
372.5	0.906	0.874
373	0.906	0.871
373.5	0.907	0.872
374	0.906	0.872
374.5	0.906	0.868
375	0.904	0.871
375.5	0.902	0.867
376	0.901	0.867
376.5	0.904	0.873
377	0.908	0.877
377.5	0.912	0.882
378	0.917	0.886
378.5	0.919	0.886
379	0.918	0.886
379.5	0.915	0.886
380	0.911	0.887
380.5	0.907	0.884
381	0.906	0.883
381.5	0.91	0.885
382	0.917	0.883
382.5	0.923	0.885
383	0.924	0.887
383.5	0.92	0.884
384	0.918	0.886
384.5	0.917	0.884
385	0.918	0.885
385.5	0.922	0.889
386	0.922	0.888
386.5	0.919	0.886
387	0.916	0.881
387.5	0.914	0.88
388	0.915	0.88
388.5	0.918	0.885
389	0.92	0.889
389.5	0.922	0.892
390	0.92	0.892
390.5	0.918	0.891
391	0.917	0.89
391.5	0.915	0.887
392	0.916	0.886
392.5	0.916	0.887
393	0.914	0.885
393.5	0.915	0.884
394	0.914	0.882
394.5	0.914	0.88
395	0.918	0.881
395.5	0.92	0.885
396	0.924	0.889
396.5	0.928	0.893
397	0.927	0.891
397.5	0.924	0.888
398	0.917	0.883
398.5	0.913	0.881
399	0.911	0.882
399.5	0.913	0.885
400	0.919	0.887
400.5	0.921	0.89
401	0.924	0.892
401.5	0.924	0.89
402	0.922	0.888
402.5	0.921	0.884
403	0.917	0.879
403.5	0.917	0.878
404	0.916	0.877
404.5	0.916	0.879
405	0.917	0.88
405.5	0.919	0.882
406	0.918	0.882
406.5	0.92	0.883
407	0.922	0.886
407.5	0.923	0.89
408	0.927	0.893
408.5	0.924	0.891
409	0.919	0.888
409.5	0.915	0.881
410	0.912	0.878
410.5	0.909	0.875
411	0.909	0.874
411.5	0.91	0.875
412	0.911	0.877
412.5	0.915	0.88
413	0.916	0.883
413.5	0.917	0.883
414	0.917	0.882
414.5	0.916	0.881
415	0.915	0.879
415.5	0.913	0.877
416	0.914	0.876
416.5	0.914	0.873
417	0.914	0.873
417.5	0.913	0.873
418	0.911	0.873
418.5	0.91	0.873
419	0.91	0.874
419.5	0.912	0.876
420	0.915	0.876
420.5	0.916	0.877
421	0.915	0.876
421.5	0.914	0.874
422	0.911	0.872
422.5	0.909	0.871
423	0.909	0.87
423.5	0.908	0.87
424	0.908	0.869
424.5	0.907	0.869
425	0.907	0.867
425.5	0.91	0.868
426	0.911	0.871
426.5	0.914	0.873
427	0.916	0.875
427.5	0.916	0.875
428	0.915	0.874
428.5	0.914	0.873
429	0.913	0.872
429.5	0.913	0.872
430	0.912	0.873
430.5	0.912	0.872
431	0.911	0.872
431.5	0.909	0.87
432	0.908	0.868
432.5	0.908	0.867
433	0.908	0.867
433.5	0.908	0.867
434	0.908	0.867
434.5	0.907	0.868
435	0.905	0.868
435.5	0.905	0.867
436	0.907	0.868
436.5	0.908	0.867
437	0.909	0.867
437.5	0.907	0.866
438	0.905	0.865
438.5	0.904	0.865
439	0.905	0.866
439.5	0.908	0.868
440	0.909	0.87
440.5	0.91	0.87
441	0.909	0.868
441.5	0.909	0.864
442	0.907	0.863
442.5	0.907	0.862
443	0.907	0.863
443.5	0.906	0.864
444	0.906	0.865
444.5	0.905	0.865
445	0.905	0.867
445.5	0.906	0.868
446	0.907	0.87
446.5	0.906	0.87
447	0.905	0.868
447.5	0.904	0.865
448	0.903	0.863
448.5	0.903	0.862
449	0.903	0.862
449.5	0.905	0.862
450	0.904	0.861
450.5	0.902	0.86
451	0.901	0.858
451.5	0.898	0.86
452	0.899	0.86
452.5	0.9	0.86
453	0.902	0.86
453.5	0.903	0.86
454	0.903	0.86
454.5	0.902	0.861
455	0.899	0.859
455.5	0.897	0.856
456	0.895	0.854
456.5	0.894	0.854
457	0.894	0.856
457.5	0.896	0.859
458	0.898	0.861
458.5	0.898	0.86
459	0.899	0.86
459.5	0.899	0.859
460	0.899	0.858
460.5	0.898	0.859
461	0.898	0.859
461.5	0.898	0.858
462	0.898	0.86
462.5	0.898	0.86
463	0.898	0.861
463.5	0.898	0.861
464	0.898	0.862
464.5	0.899	0.861
465	0.899	0.861
465.5	0.899	0.861
466	0.897	0.86
466.5	0.896	0.859
467	0.895	0.859
467.5	0.895	0.858
468	0.898	0.858
468.5	0.9	0.861
469	0.902	0.861
469.5	0.902	0.863
470	0.901	0.863
470.5	0.9	0.863
471	0.897	0.863
471.5	0.896	0.863
472	0.896	0.863
472.5	0.896	0.862
473	0.897	0.863
473.5	0.898	0.863
474	0.898	0.864
474.5	0.897	0.865
475	0.897	0.864
475.5	0.897	0.864
476	0.897	0.861
476.5	0.897	0.861
477	0.896	0.859
477.5	0.894	0.859
478	0.893	0.859
478.5	0.894	0.859
479	0.894	0.859
479.5	0.894	0.86
480	0.894	0.861
480.5	0.894	0.862
481	0.893	0.862
481.5	0.893	0.861
482	0.891	0.861
482.5	0.889	0.859
483	0.89	0.858
483.5	0.889	0.857
484	0.89	0.857
484.5	0.89	0.86
485	0.89	0.862
485.5	0.892	0.865
486	0.893	0.865
486.5	0.892	0.864
487	0.891	0.861
487.5	0.889	0.858
488	0.888	0.856
488.5	0.888	0.856
489	0.889	0.856
489.5	0.889	0.857
490	0.887	0.856
490.5	0.886	0.856
491	0.885	0.854
491.5	0.884	0.854
492	0.882	0.855
492.5	0.882	0.854
493	0.882	0.854
493.5	0.882	0.854
494	0.882	0.853
494.5	0.881	0.854
495	0.879	0.854
495.5	0.876	0.852
496	0.876	0.851
496.5	0.875	0.85
497	0.876	0.849
497.5	0.875	0.851
498	0.874	0.851
498.5	0.873	0.852
499	0.872	0.851
499.5	0.871	0.85
500	0.871	0.85
500.5	0.87	0.85
501	0.869	0.851
501.5	0.869	0.851
502	0.868	0.851
502.5	0.869	0.851
503	0.869	0.851
503.5	0.868	0.851
504	0.867	0.85
504.5	0.865	0.849
505	0.864	0.849
505.5	0.862	0.849
506	0.861	0.849
506.5	0.86	0.849
507	0.858	0.848
507.5	0.858	0.848
508	0.858	0.849
508.5	0.857	0.85
509	0.857	0.85
509.5	0.856	0.85
510	0.854	0.848
510.5	0.853	0.847
511	0.851	0.847
511.5	0.85	0.848
512	0.848	0.848
512.5	0.847	0.847
513	0.844	0.845
513.5	0.841	0.843
514	0.839	0.842
514.5	0.837	0.841
515	0.834	0.84
515.5	0.831	0.838
516	0.828	0.836
516.5	0.825	0.835
517	0.822	0.834
517.5	0.82	0.832
518	0.817	0.831
518.5	0.814	0.829
519	0.81	0.827
519.5	0.807	0.827
520	0.803	0.826
520.5	0.799	0.824
521	0.795	0.821
521.5	0.789	0.817
522	0.783	0.814
522.5	0.779	0.809
523	0.774	0.806
523.5	0.771	0.804
524	0.768	0.803
524.5	0.765	0.802
525	0.761	0.8
525.5	0.756	0.796
526	0.75	0.793
526.5	0.744	0.79
527	0.737	0.784
527.5	0.73	0.779
528	0.723	0.775
528.5	0.716	0.77
529	0.709	0.767
529.5	0.703	0.763
530	0.697	0.758
530.5	0.69	0.754
531	0.684	0.748
531.5	0.677	0.742
532	0.669	0.737
532.5	0.661	0.731
533	0.653	0.727
533.5	0.646	0.723
534	0.64	0.719
534.5	0.634	0.715
535	0.628	0.711
535.5	0.621	0.705
536	0.615	0.701
536.5	0.61	0.697
537	0.604	0.693
537.5	0.598	0.689
538	0.591	0.685
538.5	0.583	0.68
539	0.576	0.674
539.5	0.57	0.669
540	0.566	0.665
540.5	0.561	0.661
541	0.555	0.658
541.5	0.549	0.654
542	0.543	0.651
542.5	0.538	0.646
543	0.532	0.641
543.5	0.527	0.636
544	0.521	0.63
544.5	0.515	0.626
545	0.51	0.623
545.5	0.506	0.62
546	0.501	0.616
546.5	0.496	0.612
547	0.49	0.607
547.5	0.485	0.603
548	0.48	0.6
548.5	0.477	0.597
549	0.474	0.594
549.5	0.47	0.59
550	0.467	0.585
550.5	0.462	0.582
551	0.458	0.578
551.5	0.454	0.575
552	0.451	0.572
552.5	0.448	0.569
553	0.445	0.566
553.5	0.441	0.563
554	0.438	0.561
554.5	0.434	0.558
555	0.432	0.556
555.5	0.43	0.554
556	0.429	0.551
556.5	0.427	0.549
557	0.426	0.548
557.5	0.423	0.546
558	0.421	0.544
558.5	0.419	0.541
559	0.417	0.539
559.5	0.414	0.535
560	0.41	0.532
560.5	0.407	0.53
561	0.404	0.527
561.5	0.401	0.525
562	0.399	0.523
562.5	0.397	0.521
563	0.395	0.519
563.5	0.393	0.516
564	0.39	0.514
564.5	0.388	0.511
565	0.386	0.509
565.5	0.384	0.507
566	0.383	0.505
566.5	0.382	0.503
567	0.38	0.502
567.5	0.379	0.5
568	0.377	0.498
568.5	0.376	0.497
569	0.374	0.495
569.5	0.371	0.492
570	0.369	0.489
570.5	0.367	0.487
571	0.366	0.485
571.5	0.363	0.483
572	0.361	0.48
572.5	0.357	0.477
573	0.355	0.474
573.5	0.353	0.472
574	0.353	0.471
574.5	0.353	0.47
575	0.351	0.469
575.5	0.35	0.467
576	0.347	0.465
576.5	0.345	0.462
577	0.343	0.46
577.5	0.342	0.458
578	0.341	0.457
578.5	0.339	0.455
579	0.337	0.453
579.5	0.335	0.45
580	0.333	0.448
580.5	0.332	0.447
581	0.332	0.446
581.5	0.332	0.445
582	0.331	0.444
582.5	0.33	0.443
583	0.328	0.441
583.5	0.325	0.437
584	0.321	0.434
584.5	0.318	0.43
585	0.315	0.427
585.5	0.313	0.425
586	0.312	0.423
586.5	0.311	0.422
587	0.31	0.421
587.5	0.31	0.419
588	0.308	0.418
588.5	0.308	0.416
589	0.306	0.415
589.5	0.305	0.412
590	0.302	0.41
590.5	0.3	0.406
591	0.297	0.403
591.5	0.294	0.399
592	0.291	0.396
592.5	0.289	0.394
593	0.287	0.391
593.5	0.285	0.39
594	0.284	0.389
594.5	0.284	0.388
595	0.284	0.388
595.5	0.284	0.387
596	0.284	0.386
596.5	0.283	0.384
597	0.28	0.382
597.5	0.277	0.378
598	0.273	0.373
598.5	0.269	0.37
599	0.267	0.367
599.5	0.267	0.365
600	0.266	0.364
600.5	0.265	0.363
601	0.263	0.361
601.5	0.261	0.359
602	0.26	0.357
602.5	0.258	0.354
603	0.257	0.352
603.5	0.256	0.35
604	0.254	0.349
604.5	0.252	0.347
605	0.251	0.345
605.5	0.25	0.343
606	0.25	0.342
606.5	0.248	0.341
607	0.247	0.339
607.5	0.245	0.337
608	0.243	0.335
608.5	0.241	0.333
609	0.24	0.331
609.5	0.239	0.329
610	0.238	0.328
610.5	0.237	0.327
611	0.236	0.325
611.5	0.234	0.324
612	0.233	0.322
612.5	0.232	0.32
613	0.23	0.318
613.5	0.228	0.316
614	0.226	0.314
614.5	0.224	0.312
615	0.223	0.31
615.5	0.221	0.308
616	0.22	0.306
616.5	0.22	0.306
617	0.22	0.305
617.5	0.219	0.304
618	0.218	0.303
618.5	0.215	0.3
619	0.213	0.298
619.5	0.21	0.295
620	0.208	0.293
620.5	0.207	0.29
621	0.205	0.289
621.5	0.203	0.286
622	0.202	0.285
622.5	0.201	0.283
623	0.199	0.281
623.5	0.197	0.279
624	0.195	0.277
624.5	0.194	0.274
625	0.193	0.273
625.5	0.192	0.272
626	0.19	0.27
626.5	0.19	0.269
627	0.189	0.267
627.5	0.188	0.266
628	0.188	0.265
628.5	0.187	0.264
629	0.186	0.263
629.5	0.184	0.261
630	0.182	0.259
630.5	0.181	0.257
631	0.179	0.255
631.5	0.179	0.255
632	0.178	0.254
632.5	0.178	0.254
633	0.177	0.252
633.5	0.176	0.251
634	0.175	0.249
634.5	0.174	0.248
635	0.173	0.245
635.5	0.172	0.244
636	0.17	0.242
636.5	0.169	0.24
637	0.168	0.239
637.5	0.166	0.237
638	0.165	0.235
638.5	0.163	0.233
639	0.162	0.231
639.5	0.161	0.23
640	0.16	0.228
640.5	0.159	0.227
641	0.159	0.226
641.5	0.159	0.226
642	0.158	0.225
642.5	0.158	0.224
643	0.157	0.223
643.5	0.156	0.221
644	0.154	0.219
644.5	0.153	0.216
645	0.151	0.214
645.5	0.149	0.212
646	0.147	0.21
646.5	0.146	0.209
647	0.144	0.207
647.5	0.144	0.206
648	0.143	0.205
648.5	0.143	0.205
649	0.142	0.203
649.5	0.141	0.202
650	0.141	0.201
650.5	0.14	0.2
651	0.139	0.199
651.5	0.138	0.197
652	0.137	0.196
652.5	0.135	0.194
653	0.133	0.192
653.5	0.133	0.19
654	0.132	0.189
654.5	0.131	0.187
655	0.129	0.186
655.5	0.128	0.184
656	0.127	0.182
656.5	0.125	0.181
657	0.124	0.179
657.5	0.123	0.178
658	0.122	0.177
658.5	0.123	0.176
659	0.124	0.177
659.5	0.125	0.177
660	0.126	0.178
660.5	0.125	0.177
661	0.124	0.175
661.5	0.122	0.174
662	0.121	0.172
662.5	0.119	0.17
663	0.117	0.168
663.5	0.115	0.165
664	0.114	0.164
664.5	0.113	0.163
665	0.113	0.162
665.5	0.113	0.161
666	0.113	0.16
666.5	0.112	0.159
667	0.111	0.158
667.5	0.11	0.156
668	0.109	0.155
668.5	0.107	0.153
669	0.106	0.151
669.5	0.105	0.15
670	0.105	0.15
670.5	0.105	0.15
671	0.105	0.149
671.5	0.104	0.148
672	0.103	0.147
672.5	0.102	0.147
673	0.102	0.146
673.5	0.102	0.146
674	0.101	0.145
674.5	0.101	0.144
675	0.1	0.143
675.5	0.1	0.142
676	0.1	0.142
676.5	0.101	0.142
677	0.101	0.143
677.5	0.101	0.142
678	0.1	0.142
678.5	0.098	0.14
679	0.095	0.137
679.5	0.092	0.133
680	0.089	0.129
680.5	0.087	0.126
681	0.086	0.125
681.5	0.085	0.125
682	0.085	0.125
682.5	0.084	0.125
683	0.083	0.124
683.5	0.083	0.124
684	0.083	0.123
684.5	0.083	0.123
685	0.083	0.123
685.5	0.083	0.122
686	0.083	0.122
686.5	0.083	0.121
687	0.083	0.12
687.5	0.081	0.118
688	0.079	0.116
688.5	0.077	0.113
689	0.076	0.112
689.5	0.076	0.111
690	0.075	0.11
690.5	0.075	0.11
691	0.074	0.11
691.5	0.074	0.109
692	0.073	0.109
692.5	0.072	0.108
693	0.07	0.106
693.5	0.069	0.105
694	0.068	0.104
694.5	0.068	0.103
695	0.068	0.102
695.5	0.068	0.103
696	0.069	0.103
696.5	0.069	0.104
697	0.069	0.104
697.5	0.069	0.103
698	0.068	0.101
698.5	0.067	0.098
699	0.064	0.096
699.5	0.063	0.094
700	0.061	0.094
700.5	0.061	0.093
701	0.061	0.093
701.5	0.061	0.093
702	0.061	0.093
702.5	0.062	0.093
703	0.062	0.094
703.5	0.063	0.094
704	0.063	0.093
704.5	0.062	0.092
705	0.06	0.091
705.5	0.058	0.088
706	0.057	0.087
706.5	0.057	0.087
707	0.058	0.088
707.5	0.058	0.088
708	0.058	0.088
708.5	0.058	0.087
709	0.059	0.086
709.5	0.058	0.086
710	0.057	0.085
710.5	0.056	0.085
711	0.054	0.084
711.5	0.053	0.082
712	0.052	0.081
712.5	0.052	0.08
713	0.052	0.08
713.5	0.053	0.08
714	0.053	0.08
714.5	0.054	0.08
715	0.054	0.08
715.5	0.053	0.08
716	0.053	0.08
716.5	0.053	0.079
717	0.052	0.078
717.5	0.051	0.076
718	0.05	0.074
718.5	0.048	0.071
719	0.046	0.07
719.5	0.044	0.069
720	0.044	0.069
720.5	0.044	0.069
721	0.044	0.069
721.5	0.045	0.069
722	0.045	0.069
722.5	0.045	0.068
723	0.044	0.066
723.5	0.042	0.064
724	0.04	0.062
724.5	0.038	0.06
725	0.036	0.06
725.5	0.037	0.061
726	0.038	0.062
726.5	0.04	0.064
727	0.042	0.064
727.5	0.043	0.065
728	0.043	0.065
728.5	0.043	0.065
729	0.042	0.063
729.5	0.041	0.061
730	0.039	0.059
730.5	0.037	0.057
731	0.035	0.055
731.5	0.033	0.052
732	0.03	0.051
732.5	0.028	0.048
733	0.027	0.047
733.5	0.027	0.047
734	0.027	0.047
734.5	0.028	0.049
735	0.03	0.05
735.5	0.032	0.051
736	0.033	0.052
736.5	0.033	0.051
737	0.033	0.051
737.5	0.031	0.05
738	0.03	0.049
738.5	0.03	0.048
739	0.028	0.047
739.5	0.026	0.046
740	0.025	0.045
740.5	0.023	0.042
741	0.023	0.04
741.5	0.023	0.038
742	0.023	0.038
742.5	0.023	0.04
743	0.024	0.041
743.5	0.024	0.042
744	0.024	0.041
744.5	0.023	0.04
745	0.022	0.038
745.5	0.02	0.036
746	0.02	0.035
746.5	0.02	0.036
747	0.021	0.038
747.5	0.022	0.038
748	0.022	0.038
748.5	0.022	0.037
749	0.021	0.035
749.5	0.021	0.034
750	0.021	0.034
750.5	0.021	0.035
751	0.022	0.036
751.5	0.023	0.036
752	0.023	0.037
752.5	0.022	0.036
753	0.021	0.035
753.5	0.02	0.035
754	0.02	0.033
754.5	0.019	0.033
755	0.018	0.031
755.5	0.017	0.029
756	0.015	0.028
756.5	0.014	0.026
757	0.014	0.026
757.5	0.014	0.027
758	0.016	0.028
758.5	0.018	0.03
759	0.019	0.03
759.5	0.019	0.031
760	0.018	0.031
760.5	0.019	0.032
761	0.021	0.033
761.5	0.022	0.034
762	0.022	0.034
762.5	0.021	0.033
763	0.02	0.032
763.5	0.018	0.031
764	0.018	0.029
764.5	0.017	0.028
765	0.017	0.027
765.5	0.016	0.025
766	0.015	0.024
766.5	0.014	0.024
767	0.014	0.024
767.5	0.015	0.024
768	0.015	0.024
768.5	0.014	0.022
769	0.012	0.02
769.5	0.01	0.018
770	0.008	0.017
770.5	0.008	0.017
771	0.009	0.018
771.5	0.009	0.018
772	0.008	0.017
772.5	0.008	0.017
773	0.008	0.017
773.5	0.01	0.018
774	0.011	0.019
774.5	0.011	0.019
775	0.01	0.018
775.5	0.007	0.014
776	0.005	0.012
776.5	0.005	0.011
777	0.007	0.012
777.5	0.009	0.013
778	0.009	0.014
778.5	0.008	0.013
779	0.005	0.011
779.5	0.005	0.01
780	0.006	0.011
780.5	0.009	0.013
781	0.01	0.015
781.5	0.01	0.015
782	0.009	0.013
782.5	0.007	0.011
783	0.006	0.01
783.5	0.005	0.01
784	0.005	0.01
784.5	0.005	0.01
785	0.004	0.008
785.5	0.004	0.006
786	0.002	0.004
786.5	-0.001	0.002
787	-0.002	0.001
787.5	-0.002	0.001
788	-0.001	0.002
788.5	0.002	0.005
789	0.003	0.006
789.5	0.003	0.006
790	0.002	0.005
790.5	-0.001	0.002
791	-0.003	0
791.5	-0.005	-0.001
792	-0.007	-0.004
792.5	-0.008	-0.005
793	-0.01	-0.007
793.5	-0.009	-0.009
794	-0.009	-0.008
794.5	-0.006	-0.007
795	-0.002	-0.003
795.5	0.001	0.001
796	0.003	0.004
796.5	0.004	0.006
797	0.005	0.007
797.5	0.004	0.006
798	0.003	0.005
798.5	0.002	0.003
799	0	0.001
799.5	0	0
800	-0.001	0

## Sheet: Figure 3c
CYANO-CON
X-axis	Y-axis
Time (h)	H2 evolution (mmol)
0	0
1	2.4
2	4.8
3	7.24
4	9.48
CYANO-COF
X-axis	Y-axis
Time (h)	H2 evolution (mmol)
0	0
1	1.21
2	2.16
3	3.16
4	4.13
BD-CON
X-axis	Y-axis
Time (h)	H2 evolution (mmol)
0	0
1	0.124
2	0.256
3	0.445
4	0.636
BD-COF
X-axis	Y-axis
Time (h)	H2 evolution (mmol)
0	0
1	0.0329
2	0.0724
3	0.121
4	0.173

## Sheet: Figure 3d
X-axis	Y-axis		X-axis	Y-axis
Wavelength (nm)	Abs. (a. u.)		Wavelength (nm)	AQE (%)
350	0.882		400	81.3
350.5	0.883		450	82.6
351	0.88		500	81
351.5	0.881		550	51.6
352	0.876		600	17.6
352.5	0.875		650	4.2
353	0.872
353.5	0.869
354	0.874
354.5	0.874
355	0.881
355.5	0.885
356	0.887
356.5	0.892
357	0.897
357.5	0.898
358	0.896
358.5	0.891
359	0.886
359.5	0.889
360	0.888
360.5	0.887
361	0.885
361.5	0.881
362	0.88
362.5	0.879
363	0.879
363.5	0.877
364	0.874
364.5	0.875
365	0.874
365.5	0.874
366	0.876
366.5	0.88
367	0.882
367.5	0.886
368	0.889
368.5	0.884
369	0.882
369.5	0.88
370	0.877
370.5	0.876
371	0.876
371.5	0.873
372	0.872
372.5	0.874
373	0.871
373.5	0.872
374	0.872
374.5	0.868
375	0.871
375.5	0.867
376	0.867
376.5	0.873
377	0.877
377.5	0.882
378	0.886
378.5	0.886
379	0.886
379.5	0.886
380	0.887
380.5	0.884
381	0.883
381.5	0.885
382	0.883
382.5	0.885
383	0.887
383.5	0.884
384	0.886
384.5	0.884
385	0.885
385.5	0.889
386	0.888
386.5	0.886
387	0.881
387.5	0.88
388	0.88
388.5	0.885
389	0.889
389.5	0.892
390	0.892
390.5	0.891
391	0.89
391.5	0.887
392	0.886
392.5	0.887
393	0.885
393.5	0.884
394	0.882
394.5	0.88
395	0.881
395.5	0.885
396	0.889
396.5	0.893
397	0.891
397.5	0.888
398	0.883
398.5	0.881
399	0.882
399.5	0.885
400	0.887
400.5	0.89
401	0.892
401.5	0.89
402	0.888
402.5	0.884
403	0.879
403.5	0.878
404	0.877
404.5	0.879
405	0.88
405.5	0.882
406	0.882
406.5	0.883
407	0.886
407.5	0.89
408	0.893
408.5	0.891
409	0.888
409.5	0.881
410	0.878
410.5	0.875
411	0.874
411.5	0.875
412	0.877
412.5	0.88
413	0.883
413.5	0.883
414	0.882
414.5	0.881
415	0.879
415.5	0.877
416	0.876
416.5	0.873
417	0.873
417.5	0.873
418	0.873
418.5	0.873
419	0.874
419.5	0.876
420	0.876
420.5	0.877
421	0.876
421.5	0.874
422	0.872
422.5	0.871
423	0.87
423.5	0.87
424	0.869
424.5	0.869
425	0.867
425.5	0.868
426	0.871
426.5	0.873
427	0.875
427.5	0.875
428	0.874
428.5	0.873
429	0.872
429.5	0.872
430	0.873
430.5	0.872
431	0.872
431.5	0.87
432	0.868
432.5	0.867
433	0.867
433.5	0.867
434	0.867
434.5	0.868
435	0.868
435.5	0.867
436	0.868
436.5	0.867
437	0.867
437.5	0.866
438	0.865
438.5	0.865
439	0.866
439.5	0.868
440	0.87
440.5	0.87
441	0.868
441.5	0.864
442	0.863
442.5	0.862
443	0.863
443.5	0.864
444	0.865
444.5	0.865
445	0.867
445.5	0.868
446	0.87
446.5	0.87
447	0.868
447.5	0.865
448	0.863
448.5	0.862
449	0.862
449.5	0.862
450	0.861
450.5	0.86
451	0.858
451.5	0.86
452	0.86
452.5	0.86
453	0.86
453.5	0.86
454	0.86
454.5	0.861
455	0.859
455.5	0.856
456	0.854
456.5	0.854
457	0.856
457.5	0.859
458	0.861
458.5	0.86
459	0.86
459.5	0.859
460	0.858
460.5	0.859
461	0.859
461.5	0.858
462	0.86
462.5	0.86
463	0.861
463.5	0.861
464	0.862
464.5	0.861
465	0.861
465.5	0.861
466	0.86
466.5	0.859
467	0.859
467.5	0.858
468	0.858
468.5	0.861
469	0.861
469.5	0.863
470	0.863
470.5	0.863
471	0.863
471.5	0.863
472	0.863
472.5	0.862
473	0.863
473.5	0.863
474	0.864
474.5	0.865
475	0.864
475.5	0.864
476	0.861
476.5	0.861
477	0.859
477.5	0.859
478	0.859
478.5	0.859
479	0.859
479.5	0.86
480	0.861
480.5	0.862
481	0.862
481.5	0.861
482	0.861
482.5	0.859
483	0.858
483.5	0.857
484	0.857
484.5	0.86
485	0.862
485.5	0.865
486	0.865
486.5	0.864
487	0.861
487.5	0.858
488	0.856
488.5	0.856
489	0.856
489.5	0.857
490	0.856
490.5	0.856
491	0.854
491.5	0.854
492	0.855
492.5	0.854
493	0.854
493.5	0.854
494	0.853
494.5	0.854
495	0.854
495.5	0.852
496	0.851
496.5	0.85
497	0.849
497.5	0.851
498	0.851
498.5	0.852
499	0.851
499.5	0.85
500	0.85
500.5	0.85
501	0.851
501.5	0.851
502	0.851
502.5	0.851
503	0.851
503.5	0.851
504	0.85
504.5	0.849
505	0.849
505.5	0.849
506	0.849
506.5	0.849
507	0.848
507.5	0.848
508	0.849
508.5	0.85
509	0.85
509.5	0.85
510	0.848
510.5	0.847
511	0.847
511.5	0.848
512	0.848
512.5	0.847
513	0.845
513.5	0.843
514	0.842
514.5	0.841
515	0.84
515.5	0.838
516	0.836
516.5	0.835
517	0.834
517.5	0.832
518	0.831
518.5	0.829
519	0.827
519.5	0.827
520	0.826
520.5	0.824
521	0.821
521.5	0.817
522	0.814
522.5	0.809
523	0.806
523.5	0.804
524	0.803
524.5	0.802
525	0.8
525.5	0.796
526	0.793
526.5	0.79
527	0.784
527.5	0.779
528	0.775
528.5	0.77
529	0.767
529.5	0.763
530	0.758
530.5	0.754
531	0.748
531.5	0.742
532	0.737
532.5	0.731
533	0.727
533.5	0.723
534	0.719
534.5	0.715
535	0.711
535.5	0.705
536	0.701
536.5	0.697
537	0.693
537.5	0.689
538	0.685
538.5	0.68
539	0.674
539.5	0.669
540	0.665
540.5	0.661
541	0.658
541.5	0.654
542	0.651
542.5	0.646
543	0.641
543.5	0.636
544	0.63
544.5	0.626
545	0.623
545.5	0.62
546	0.616
546.5	0.612
547	0.607
547.5	0.603
548	0.6
548.5	0.597
549	0.594
549.5	0.59
550	0.585
550.5	0.582
551	0.578
551.5	0.575
552	0.572
552.5	0.569
553	0.566
553.5	0.563
554	0.561
554.5	0.558
555	0.556
555.5	0.554
556	0.551
556.5	0.549
557	0.548
557.5	0.546
558	0.544
558.5	0.541
559	0.539
559.5	0.535
560	0.532
560.5	0.53
561	0.527
561.5	0.525
562	0.523
562.5	0.521
563	0.519
563.5	0.516
564	0.514
564.5	0.511
565	0.509
565.5	0.507
566	0.505
566.5	0.503
567	0.502
567.5	0.5
568	0.498
568.5	0.497
569	0.495
569.5	0.492
570	0.489
570.5	0.487
571	0.485
571.5	0.483
572	0.48
572.5	0.477
573	0.474
573.5	0.472
574	0.471
574.5	0.47
575	0.469
575.5	0.467
576	0.465
576.5	0.462
577	0.46
577.5	0.458
578	0.457
578.5	0.455
579	0.453
579.5	0.45
580	0.448
580.5	0.447
581	0.446
581.5	0.445
582	0.444
582.5	0.443
583	0.441
583.5	0.437
584	0.434
584.5	0.43
585	0.427
585.5	0.425
586	0.423
586.5	0.422
587	0.421
587.5	0.419
588	0.418
588.5	0.416
589	0.415
589.5	0.412
590	0.41
590.5	0.406
591	0.403
591.5	0.399
592	0.396
592.5	0.394
593	0.391
593.5	0.39
594	0.389
594.5	0.388
595	0.388
595.5	0.387
596	0.386
596.5	0.384
597	0.382
597.5	0.378
598	0.373
598.5	0.37
599	0.367
599.5	0.365
600	0.364
600.5	0.363
601	0.361
601.5	0.359
602	0.357
602.5	0.354
603	0.352
603.5	0.35
604	0.349
604.5	0.347
605	0.345
605.5	0.343
606	0.342
606.5	0.341
607	0.339
607.5	0.337
608	0.335
608.5	0.333
609	0.331
609.5	0.329
610	0.328
610.5	0.327
611	0.325
611.5	0.324
612	0.322
612.5	0.32
613	0.318
613.5	0.316
614	0.314
614.5	0.312
615	0.31
615.5	0.308
616	0.306
616.5	0.306
617	0.305
617.5	0.304
618	0.303
618.5	0.3
619	0.298
619.5	0.295
620	0.293
620.5	0.29
621	0.289
621.5	0.286
622	0.285
622.5	0.283
623	0.281
623.5	0.279
624	0.277
624.5	0.274
625	0.273
625.5	0.272
626	0.27
626.5	0.269
627	0.267
627.5	0.266
628	0.265
628.5	0.264
629	0.263
629.5	0.261
630	0.259
630.5	0.257
631	0.255
631.5	0.255
632	0.254
632.5	0.254
633	0.252
633.5	0.251
634	0.249
634.5	0.248
635	0.245
635.5	0.244
636	0.242
636.5	0.24
637	0.239
637.5	0.237
638	0.235
638.5	0.233
639	0.231
639.5	0.23
640	0.228
640.5	0.227
641	0.226
641.5	0.226
642	0.225
642.5	0.224
643	0.223
643.5	0.221
644	0.219
644.5	0.216
645	0.214
645.5	0.212
646	0.21
646.5	0.209
647	0.207
647.5	0.206
648	0.205
648.5	0.205
649	0.203
649.5	0.202
650	0.201
650.5	0.2
651	0.199
651.5	0.197
652	0.196
652.5	0.194
653	0.192
653.5	0.19
654	0.189
654.5	0.187
655	0.186
655.5	0.184
656	0.182
656.5	0.181
657	0.179
657.5	0.178
658	0.177
658.5	0.176
659	0.177
659.5	0.177
660	0.178
660.5	0.177
661	0.175
661.5	0.174
662	0.172
662.5	0.17
663	0.168
663.5	0.165
664	0.164
664.5	0.163
665	0.162
665.5	0.161
666	0.16
666.5	0.159
667	0.158
667.5	0.156
668	0.155
668.5	0.153
669	0.151
669.5	0.15
670	0.15
670.5	0.15
671	0.149
671.5	0.148
672	0.147
672.5	0.147
673	0.146
673.5	0.146
674	0.145
674.5	0.144
675	0.143
675.5	0.142
676	0.142
676.5	0.142
677	0.143
677.5	0.142
678	0.142
678.5	0.14
679	0.137
679.5	0.133
680	0.129
680.5	0.126
681	0.125
681.5	0.125
682	0.125
682.5	0.125
683	0.124
683.5	0.124
684	0.123
684.5	0.123
685	0.123
685.5	0.122
686	0.122
686.5	0.121
687	0.12
687.5	0.118
688	0.116
688.5	0.113
689	0.112
689.5	0.111
690	0.11
690.5	0.11
691	0.11
691.5	0.109
692	0.109
692.5	0.108
693	0.106
693.5	0.105
694	0.104
694.5	0.103
695	0.102
695.5	0.103
696	0.103
696.5	0.104
697	0.104
697.5	0.103
698	0.101
698.5	0.098
699	0.096
699.5	0.094
700	0.094
700.5	0.093
701	0.093
701.5	0.093
702	0.093
702.5	0.093
703	0.094
703.5	0.094
704	0.093
704.5	0.092
705	0.091
705.5	0.088
706	0.087
706.5	0.087
707	0.088
707.5	0.088
708	0.088
708.5	0.087
709	0.086
709.5	0.086
710	0.085
710.5	0.085
711	0.084
711.5	0.082
712	0.081
712.5	0.08
713	0.08
713.5	0.08
714	0.08
714.5	0.08
715	0.08
715.5	0.08
716	0.08
716.5	0.079
717	0.078
717.5	0.076
718	0.074
718.5	0.071
719	0.07
719.5	0.069
720	0.069
720.5	0.069
721	0.069
721.5	0.069
722	0.069
722.5	0.068
723	0.066
723.5	0.064
724	0.062
724.5	0.06
725	0.06
725.5	0.061
726	0.062
726.5	0.064
727	0.064
727.5	0.065
728	0.065
728.5	0.065
729	0.063
729.5	0.061
730	0.059
730.5	0.057
731	0.055
731.5	0.052
732	0.051
732.5	0.048
733	0.047
733.5	0.047
734	0.047
734.5	0.049
735	0.05
735.5	0.051
736	0.052
736.5	0.051
737	0.051
737.5	0.05
738	0.049
738.5	0.048
739	0.047
739.5	0.046
740	0.045
740.5	0.042
741	0.04
741.5	0.038
742	0.038
742.5	0.04
743	0.041
743.5	0.042
744	0.041
744.5	0.04
745	0.038
745.5	0.036
746	0.035
746.5	0.036
747	0.038
747.5	0.038
748	0.038
748.5	0.037
749	0.035
749.5	0.034
750	0.034
750.5	0.035
751	0.036
751.5	0.036
752	0.037
752.5	0.036
753	0.035
753.5	0.035
754	0.033
754.5	0.033
755	0.031
755.5	0.029
756	0.028
756.5	0.026
757	0.026
757.5	0.027
758	0.028
758.5	0.03
759	0.03
759.5	0.031
760	0.031
760.5	0.032
761	0.033
761.5	0.034
762	0.034
762.5	0.033
763	0.032
763.5	0.031
764	0.029
764.5	0.028
765	0.027
765.5	0.025
766	0.024
766.5	0.024
767	0.024
767.5	0.024
768	0.024
768.5	0.022
769	0.02
769.5	0.018
770	0.017
770.5	0.017
771	0.018
771.5	0.018
772	0.017
772.5	0.017
773	0.017
773.5	0.018
774	0.019
774.5	0.019
775	0.018
775.5	0.014
776	0.012
776.5	0.011
777	0.012
777.5	0.013
778	0.014
778.5	0.013
779	0.011
779.5	0.01
780	0.011
780.5	0.013
781	0.015
781.5	0.015
782	0.013
782.5	0.011
783	0.01
783.5	0.01
784	0.01
784.5	0.01
785	0.008
785.5	0.006
786	0.004
786.5	0.002
787	0.001
787.5	0.001
788	0.002
788.5	0.005
789	0.006
789.5	0.006
790	0.005
790.5	0.002
791	0
791.5	-0.001
792	-0.004
792.5	-0.005
793	-0.007
793.5	-0.009
794	-0.008
794.5	-0.007
795	-0.003
795.5	0.001
796	0.004
796.5	0.006
797	0.007
797.5	0.006
798	0.005
798.5	0.003
799	0.001
799.5	0
800	0

## Sheet: Figure 3e
X-axis	Y-axis
Time (h)	H2 evolution (mmol)
0	0
1	2.39857
2	4.79444
3	7.22978
4	9.46501
4	0
5	2.5694
6	5.13926
7	7.5146
8	10.2029
8	0
9	2.44901
10	4.70446
11	6.91548
12	9.32809
12	0
13	2.13491
14	4.37203
15	6.58898
16	8.69053
16	0
17	2.5049
18	4.99127
19	7.67018
20	10.1372
20	0
21	2.42434
22	4.70966
23	7.05146
24	9.19766

[truncated: 50 more sheets: Figure 3f, Figure 4a, Figure 4b, Figure 4c, Figure 4d, Figure 5a, Figure 5b, Figure 5c, Figure 5d, Figure S1, Figure S2, Figure S3a, Figure S4a, Figure S4b, Figure S5a, Figure S5b, Figure S5c, Figure S5d, Figure S5e, Figure S5f …]
